# Supplementary material for: Diversity of Cardinium Endosymbiont Genomes from Plant-Parasitic Nematodes
Source: Int J Mol Sci. 2026 Jan 20;27(2):1038. doi: 10.3390/ijms27021038 (PMC12842512; doi:10.3390/ijms27021038)
Supplement: Supplementary file 1 [file ijms-27-01038-s001.zip]

Archive with 3 entries (3 files):
- Supplement_Table_S1_Genomes.7z
- Supplement_Table_S2_Orthologous groups in 20 analysed genomes.xlsx
- Supplement_Table_S3_Selected_genomes_pathways.xlsx
