# Supplementary material for: Diversity of Cardinium Endosymbiont Genomes from Plant-Parasitic Nematodes
Source: Int J Mol Sci. 2026 Jan 20;27(2):1038. doi: 10.3390/ijms27021038 (PMC12842512; doi:10.3390/ijms27021038)
Supplement: Supplementary file 1 [file ijms-27-01038-s001.zip › Supplement_Table_S2_Orthologous groups in 20 analysed genomes.xlsx]

## Sheet: stats
									Group A						Group C	Group B										Group F
Orthogroup	Ortho group size	SEED functional annotation	Gene name	SEED metabolic pathway	Total group A specific	Total group B specific	Total group C specific	Total group F specific	Encarsia pergandiella	Dermatophagoides farinae	Brevipalpus yothersi	Sogatella furcifera	Bemisia tabaci	Oedothorax gibbosus	Culicoides punctatus	Bursaphelenchus fradulentus	Bursaphelenchus mucronatus	Cactodera rosae	Globodera ellingtonae	Globodera rostochiensis	Heterodera sturhani	Meloidoderita whittoni	Rotylenchus zhongshanensis	Heterodera humuli	Heterodera glycines	Amplimerlinius macrurus	Ditylenchus weischeri	Pratylenchus penetrans
OG0000000	20	hypothetical protein			6	10	1	3	1	1	1	1	1	1	1	1	1	1	1	1	1	1	1	1	1	1	1	1
OG0000008	20	hypothetical protein			6	10	1	3	1	1	1	1	1	1	1	1	1	1	1	1	1	1	1	1	1	1	1	1
OG0000009	20	hypothetical protein			6	10	1	3	1	1	1	1	1	1	1	1	1	1	1	1	1	1	1	1	1	1	1	1
OG0000015	20	exported protein of unknown function			6	10	1	3	1	1	1	1	1	1	1	1	1	1	1	1	1	1	1	1	1	1	1	1
OG0000020	20	Efflux ABC transporter, permease/ATP-binding protein			6	10	1	3	1	1	1	1	1	1	1	1	1	1	1	1	1	1	1	1	1	1	1	1
OG0000023	20	hypothetical protein			6	10	1	3	1	1	1	1	1	1	1	1	1	1	1	1	1	1	1	1	1	1	1	1
OG0000030	20	hypothetical protein			6	10	1	3	1	1	1	1	1	1	1	1	1	1	1	1	1	1	1	1	1	1	1	1
OG0000031	20	Lipopolysaccharide ABC transporter, ATP-binding protein LptB			6	10	1	3	1	1	1	1	1	1	1	1	1	1	1	1	1	1	1	1	1	1	1	1
OG0000032	20	hypothetical protein			6	10	1	3	1	1	1	1	1	1	1	1	1	1	1	1	1	1	1	1	1	1	1	1
OG0000033	20	ABC transporter permease protein			6	10	1	3	1	1	1	1	1	1	1	1	1	1	1	1	1	1	1	1	1	1	1	1
OG0000035	20	hypothetical protein			6	10	1	3	1	1	1	1	1	1	1	1	1	1	1	1	1	1	1	1	1	1	1	1
OG0000040	20	Oligopeptide ABC transporter, ATP-binding protein OppF (TC 3.A.1.5.1)			6	10	1	3	1	1	1	1	1	1	1	1	1	1	1	1	1	1	1	1	1	1	1	1
OG0000045	20	hypothetical protein			6	10	1	3	1	1	1	1	1	1	1	1	1	1	1	1	1	1	1	1	1	1	1	1
OG0000048	20	Lipoprotein signal peptidase (EC 3.4.23.36)			6	10	1	3	1	1	1	1	1	1	1	1	1	1	1	1	1	1	1	1	1	1	1	1
OG0000050	20	hypothetical protein			6	10	1	3	1	1	1	1	1	1	1	1	1	1	1	1	1	1	1	1	1	1	1	1
OG0000053	20	putative TonB-dependent receptor			6	10	1	3	1	1	1	1	1	1	1	1	1	1	1	1	1	1	1	1	1	1	1	1
OG0000054	20	UPF0758 family protein			6	10	1	3	1	1	1	1	1	1	1	1	1	1	1	1	1	1	1	1	1	1	1	1
OG0000055	20	Chaperone protein DnaJ			6	10	1	3	1	1	1	1	1	1	1	1	1	1	1	1	1	1	1	1	1	1	1	1
OG0000060	20	dTDP-glucose 4,6-dehydratase (EC 4.2.1.46)			6	10	1	3	1	1	1	1	1	1	1	1	1	1	1	1	1	1	1	1	1	1	1	1
OG0000063	20	DNA recombination protein RmuC			6	10	1	3	1	1	1	1	1	1	1	1	1	1	1	1	1	1	1	1	1	1	1	1
OG0000065	20	hypothetical protein			6	10	1	3	1	1	1	1	1	1	1	1	1	1	1	1	1	1	1	1	1	1	1	1
OG0000066	20	Serine hydroxymethyltransferase (EC 2.1.2.1)	GlyA	Glycine biosynthesis	6	10	1	3	1	1	1	1	1	1	1	1	1	1	1	1	1	1	1	1	1	1	1	1
OG0000067	20	hypothetical protein			6	10	1	3	1	1	1	1	1	1	1	1	1	1	1	1	1	1	1	1	1	1	1	1
OG0000069	20	Manganese ABC transporter, periplasmic-binding protein SitA			6	10	1	3	1	1	1	1	1	1	1	1	1	1	1	1	1	1	1	1	1	1	1	1
OG0000072	20	DNA Pol III Epsilon Chain			6	10	1	3	1	1	1	1	1	1	1	1	1	1	1	1	1	1	1	1	1	1	1	1
OG0000073	20	NAD transporter of enosymbionts, possible			6	10	1	3	1	1	1	1	1	1	1	1	1	1	1	1	1	1	1	1	1	1	1	1
OG0000074	20	Putative pre-16S rRNA nuclease YqgF			6	10	1	3	1	1	1	1	1	1	1	1	1	1	1	1	1	1	1	1	1	1	1	1
OG0000078	20	UDP-N-acetylglucosamine 1-carboxyvinyltransferase (EC 2.5.1.7)			6	10	1	3	1	1	1	1	1	1	1	1	1	1	1	1	1	1	1	1	1	1	1	1
OG0000079	20	Heat shock protein 60 kDa family chaperone GroEL			6	10	1	3	1	1	1	1	1	1	1	1	1	1	1	1	1	1	1	1	1	1	1	1
OG0000080	20	GTP-binding and nucleic acid-binding protein YchF			6	10	1	3	1	1	1	1	1	1	1	1	1	1	1	1	1	1	1	1	1	1	1	1
OG0000081	20	FIG146085: 3-to-5 oligoribonuclease A, Bacillus type			6	10	1	3	1	1	1	1	1	1	1	1	1	1	1	1	1	1	1	1	1	1	1	1
OG0000082	20	ATP synthase gamma chain (EC 3.6.3.14)			6	10	1	3	1	1	1	1	1	1	1	1	1	1	1	1	1	1	1	1	1	1	1	1
OG0000084	20	Malonyl CoA-acyl carrier protein transacylase (EC 2.3.1.39)	FabD	Fatty acid biosynthesis	6	10	1	3	1	1	1	1	1	1	1	1	1	1	1	1	1	1	1	1	1	1	1	1
OG0000086	20	hypothetical protein			6	10	1	3	1	1	1	1	1	1	1	1	1	1	1	1	1	1	1	1	1	1	1	1
OG0000087	20	hypothetical protein			6	10	1	3	1	1	1	1	1	1	1	1	1	1	1	1	1	1	1	1	1	1	1	1
OG0000088	20	DNA primase (EC 2.7.7.-)	DnaG	Replication	6	10	1	3	1	1	1	1	1	1	1	1	1	1	1	1	1	1	1	1	1	1	1	1
OG0000090	20	Prolipoprotein diacylglyceryl transferase			6	10	1	3	1	1	1	1	1	1	1	1	1	1	1	1	1	1	1	1	1	1	1	1
OG0000091	20	DNA-directed RNA polymerase beta' subunit (EC 2.7.7.6)			6	10	1	3	1	1	1	1	1	1	1	1	1	1	1	1	1	1	1	1	1	1	1	1
OG0000092	20	Protein translocase subunit SecA			6	10	1	3	1	1	1	1	1	1	1	1	1	1	1	1	1	1	1	1	1	1	1	1
OG0000093	20	Crossover junction endodeoxyribonuclease RuvC (EC 3.1.22.4)	RuvC	Replication	6	10	1	3	1	1	1	1	1	1	1	1	1	1	1	1	1	1	1	1	1	1	1	1
OG0000094	20	hypothetical protein			6	10	1	3	1	1	1	1	1	1	1	1	1	1	1	1	1	1	1	1	1	1	1	1
OG0000095	20	hypothetical protein			6	10	1	3	1	1	1	1	1	1	1	1	1	1	1	1	1	1	1	1	1	1	1	1
OG0000096	20	hypothetical protein			6	10	1	3	1	1	1	1	1	1	1	1	1	1	1	1	1	1	1	1	1	1	1	1
OG0000097	20	UDP-N-acetylenolpyruvoylglucosamine reductase (EC 1.3.1.98)			6	10	1	3	1	1	1	1	1	1	1	1	1	1	1	1	1	1	1	1	1	1	1	1
OG0000098	20	ATP-dependent protease La (EC 3.4.21.53) Type I			6	10	1	3	1	1	1	1	1	1	1	1	1	1	1	1	1	1	1	1	1	1	1	1
OG0000099	20	CCA tRNA nucleotidyltransferase (EC 2.7.7.72)			6	10	1	3	1	1	1	1	1	1	1	1	1	1	1	1	1	1	1	1	1	1	1	1
OG0000100	20	tRNA dimethylallyltransferase (EC 2.5.1.75)			6	10	1	3	1	1	1	1	1	1	1	1	1	1	1	1	1	1	1	1	1	1	1	1
OG0000101	20	Lipid-A-disaccharide synthase (EC 2.4.1.182)	LpxB	Lipopolysaccharide biosynthesis	6	10	1	3	1	1	1	1	1	1	1	1	1	1	1	1	1	1	1	1	1	1	1	1
OG0000103	20	Cysteine desulfurase (EC 2.8.1.7)			6	10	1	3	1	1	1	1	1	1	1	1	1	1	1	1	1	1	1	1	1	1	1	1
OG0000104	20	hypothetical protein			6	10	1	3	1	1	1	1	1	1	1	1	1	1	1	1	1	1	1	1	1	1	1	1
OG0000105	20	Asparaginyl-tRNA synthetase (EC 6.1.1.22)			6	10	1	3	1	1	1	1	1	1	1	1	1	1	1	1	1	1	1	1	1	1	1	1
OG0000106	20	Tryptophanyl-tRNA synthetase (EC 6.1.1.2)			6	10	1	3	1	1	1	1	1	1	1	1	1	1	1	1	1	1	1	1	1	1	1	1
OG0000107	20	DNA translocase FtsK			6	10	1	3	1	1	1	1	1	1	1	1	1	1	1	1	1	1	1	1	1	1	1	1
OG0000108	20	hypothetical protein			6	10	1	3	1	1	1	1	1	1	1	1	1	1	1	1	1	1	1	1	1	1	1	1
OG0000109	20	tRNA (guanine(37)-N(1))-methyltransferase (EC 2.1.1.228)			6	10	1	3	1	1	1	1	1	1	1	1	1	1	1	1	1	1	1	1	1	1	1	1
OG0000110	20	Outer membrane assembly lipoprotein YfiO			6	10	1	3	1	1	1	1	1	1	1	1	1	1	1	1	1	1	1	1	1	1	1	1
OG0000111	20	Replicative DNA helicase (DnaB) (EC 3.6.4.12)	DnaB	Replication	6	10	1	3	1	1	1	1	1	1	1	1	1	1	1	1	1	1	1	1	1	1	1	1
OG0000112	20	hypothetical protein			6	10	1	3	1	1	1	1	1	1	1	1	1	1	1	1	1	1	1	1	1	1	1	1
OG0000113	20	GTP-binding protein Era			6	10	1	3	1	1	1	1	1	1	1	1	1	1	1	1	1	1	1	1	1	1	1	1
OG0000115	20	Na(+)/H(+) antiporter			6	10	1	3	1	1	1	1	1	1	1	1	1	1	1	1	1	1	1	1	1	1	1	1
OG0000116	20	DNA polymerase III delta prime subunit (EC 2.7.7.7)	HolB	Replication	6	10	1	3	1	1	1	1	1	1	1	1	1	1	1	1	1	1	1	1	1	1	1	1
OG0000118	20	hypothetical protein			6	10	1	3	1	1	1	1	1	1	1	1	1	1	1	1	1	1	1	1	1	1	1	1
OG0000119	20	DNA polymerase III delta subunit (EC 2.7.7.7)	HolA	Replication	6	10	1	3	1	1	1	1	1	1	1	1	1	1	1	1	1	1	1	1	1	1	1	1
OG0000120	20	Peptidoglycan glycosyltransferase FtsW (EC 2.4.1.129)			6	10	1	3	1	1	1	1	1	1	1	1	1	1	1	1	1	1	1	1	1	1	1	1
OG0000121	20	Threonyl-tRNA synthetase (EC 6.1.1.3)			6	10	1	3	1	1	1	1	1	1	1	1	1	1	1	1	1	1	1	1	1	1	1	1
OG0000122	20	FIG015547: peptidase, M16 family			6	10	1	3	1	1	1	1	1	1	1	1	1	1	1	1	1	1	1	1	1	1	1	1
OG0000123	20	A/G-specific adenine glycosylase (EC 3.2.2.-)			6	10	1	3	1	1	1	1	1	1	1	1	1	1	1	1	1	1	1	1	1	1	1	1
OG0000124	20	DNA polymerase III subunits gamma and tau (EC 2.7.7.7)	DnaX	Replication	6	10	1	3	1	1	1	1	1	1	1	1	1	1	1	1	1	1	1	1	1	1	1	1
OG0000125	20	hypothetical protein			6	10	1	3	1	1	1	1	1	1	1	1	1	1	1	1	1	1	1	1	1	1	1	1
OG0000126	20	DNA gyrase subunit A (EC 5.99.1.3)			6	10	1	3	1	1	1	1	1	1	1	1	1	1	1	1	1	1	1	1	1	1	1	1
OG0000127	20	hypothetical protein			6	10	1	3	1	1	1	1	1	1	1	1	1	1	1	1	1	1	1	1	1	1	1	1
OG0000129	20	tRNA(Ile)-lysidine synthetase (EC 6.3.4.19)			6	10	1	3	1	1	1	1	1	1	1	1	1	1	1	1	1	1	1	1	1	1	1	1
OG0000130	20	NADP-dependent malic enzyme (EC 1.1.1.40)	MaeB	Pyruvate metabolism	6	10	1	3	1	1	1	1	1	1	1	1	1	1	1	1	1	1	1	1	1	1	1	1
OG0000131	20	Helicase PriA essential for oriC/DnaA-independent DNA replication	PriA	Replication	6	10	1	3	1	1	1	1	1	1	1	1	1	1	1	1	1	1	1	1	1	1	1	1
OG0000132	20	Lipid A biosynthesis lauroyl acyltransferase (EC 2.3.1.241)	LpxL	Lipopolysaccharide biosynthesis	6	10	1	3	1	1	1	1	1	1	1	1	1	1	1	1	1	1	1	1	1	1	1	1
OG0000133	20	Transcriptional regulator, AsnC family			6	10	1	3	1	1	1	1	1	1	1	1	1	1	1	1	1	1	1	1	1	1	1	1
OG0000134	20	UDP-3-O-[3-hydroxymyristoyl] glucosamine N-acyltransferase (EC 2.3.1.191)	LpxD	Lipopolysaccharide biosynthesis	6	10	1	3	1	1	1	1	1	1	1	1	1	1	1	1	1	1	1	1	1	1	1	1
OG0000135	20	hypothetical protein			6	10	1	3	1	1	1	1	1	1	1	1	1	1	1	1	1	1	1	1	1	1	1	1
OG0000136	20	ADP/ATP Translocase, NTT1			6	10	1	3	1	1	1	1	1	1	1	1	1	1	1	1	1	1	1	1	1	1	1	1
OG0000137	20	Ribosome LSU-associated GTP-binding protein HflX			6	10	1	3	1	1	1	1	1	1	1	1	1	1	1	1	1	1	1	1	1	1	1	1
OG0000138	11	DNA polymerase I (EC 2.7.7.7)	PolA	Replication	2	6	1	2	0	0	0	1	0	1	1	0	0	1	0	0	1	1	1	1	1	1	1	0
OG0000138	9	DNA polymerase I (EC 2.7.7.7), truncated	PolA'	Replication	4	4	1	1	1	1	1	0	1	0	0	1	1	0	1	1	0	0	0	0	0	0	0	1
OG0000139	20	hypothetical protein			6	10	1	3	1	1	1	1	1	1	1	1	1	1	1	1	1	1	1	1	1	1	1	1
OG0000140	20	hypothetical protein			6	10	1	3	1	1	1	1	1	1	1	1	1	1	1	1	1	1	1	1	1	1	1	1
OG0000141	20	UDP-N-acetylmuramoyl-L-alanine--D-glutamate ligase (EC 6.3.2.9)			6	10	1	3	1	1	1	1	1	1	1	1	1	1	1	1	1	1	1	1	1	1	1	1
OG0000142	20	tRNA pseudouridine(38-40) synthase (EC 5.4.99.12)			6	10	1	3	1	1	1	1	1	1	1	1	1	1	1	1	1	1	1	1	1	1	1	1
OG0000143	20	DNA polymerase III alpha subunit (EC 2.7.7.7)	DnaE	Replication	6	10	1	3	1	1	1	1	1	1	1	1	1	1	1	1	1	1	1	1	1	1	1	1
OG0000144	20	Ribonuclease P protein component (EC 3.1.26.5)			6	10	1	3	1	1	1	1	1	1	1	1	1	1	1	1	1	1	1	1	1	1	1	1
OG0000145	20	hypothetical protein			6	10	1	3	1	1	1	1	1	1	1	1	1	1	1	1	1	1	1	1	1	1	1	1
OG0000146	20	RNA polymerase sigma-54 factor RpoN			6	10	1	3	1	1	1	1	1	1	1	1	1	1	1	1	1	1	1	1	1	1	1	1
OG0000147	20	Pyruvate dehydrogenase E1 component alpha subunit (EC 1.2.4.1)	AceE	Pyruvate metabolism	6	10	1	3	1	1	1	1	1	1	1	1	1	1	1	1	1	1	1	1	1	1	1	1
OG0000148	20	Isoleucyl-tRNA synthetase (EC 6.1.1.5)			6	10	1	3	1	1	1	1	1	1	1	1	1	1	1	1	1	1	1	1	1	1	1	1
OG0000149	20	tRNA-specific adenosine-34 deaminase (EC 3.5.4.33)			6	10	1	3	1	1	1	1	1	1	1	1	1	1	1	1	1	1	1	1	1	1	1	1
OG0000150	20	tRNA-5-carboxymethylaminomethyl-2-thiouridine(34) synthesis protein MnmE			6	10	1	3	1	1	1	1	1	1	1	1	1	1	1	1	1	1	1	1	1	1	1	1
OG0000153	20	Cell division-associated, ATP-dependent zinc metalloprotease FtsH			6	10	1	3	1	1	1	1	1	1	1	1	1	1	1	1	1	1	1	1	1	1	1	1
OG0000155	20	Cell division protein FtsZ			6	10	1	3	1	1	1	1	1	1	1	1	1	1	1	1	1	1	1	1	1	1	1	1
OG0000156	20	hypothetical protein			6	10	1	3	1	1	1	1	1	1	1	1	1	1	1	1	1	1	1	1	1	1	1	1
OG0000157	20	Translation elongation factor G			6	10	1	3	1	1	1	1	1	1	1	1	1	1	1	1	1	1	1	1	1	1	1	1
OG0000158	20	Cell division protein FtsA			6	10	1	3	1	1	1	1	1	1	1	1	1	1	1	1	1	1	1	1	1	1	1	1
OG0000159	20	LSU rRNA pseudouridine(1911/1915/1917) synthase (EC 5.4.99.23)			6	10	1	3	1	1	1	1	1	1	1	1	1	1	1	1	1	1	1	1	1	1	1	1
OG0000160	20	SSU ribosomal protein S1p			6	10	1	3	1	1	1	1	1	1	1	1	1	1	1	1	1	1	1	1	1	1	1	1
OG0000161	20	hypothetical protein			6	10	1	3	1	1	1	1	1	1	1	1	1	1	1	1	1	1	1	1	1	1	1	1
OG0000162	20	Acyl-[acyl-carrier-protein]--UDP-N-acetylglucosamine O-acyltransferase (EC 2.3.1.129)	LpxA	Lipopolysaccharide biosynthesis	6	10	1	3	1	1	1	1	1	1	1	1	1	1	1	1	1	1	1	1	1	1	1	1
OG0000163	20	tRNA threonylcarbamoyladenosine biosynthesis protein TsaB			6	10	1	3	1	1	1	1	1	1	1	1	1	1	1	1	1	1	1	1	1	1	1	1
OG0000165	20	Similar to glycogen synthase (EC 2.4.1.21)			6	10	1	3	1	1	1	1	1	1	1	1	1	1	1	1	1	1	1	1	1	1	1	1
OG0000166	20	Signal peptidase I (EC 3.4.21.89)			6	10	1	3	1	1	1	1	1	1	1	1	1	1	1	1	1	1	1	1	1	1	1	1
OG0000167	20	UDP-N-acetylglucosamine--N-acetylmuramyl-(pentapeptide) pyrophosphoryl-undecaprenol N-acetylglucosamine transferase (EC 2.4.1.227)			6	10	1	3	1	1	1	1	1	1	1	1	1	1	1	1	1	1	1	1	1	1	1	1
OG0000169	20	membrane protein, putative			6	10	1	3	1	1	1	1	1	1	1	1	1	1	1	1	1	1	1	1	1	1	1	1
OG0000171	20	Histidyl-tRNA synthetase (EC 6.1.1.21)			6	10	1	3	1	1	1	1	1	1	1	1	1	1	1	1	1	1	1	1	1	1	1	1
OG0000172	20	Phospho-N-acetylmuramoyl-pentapeptide-transferase (EC 2.7.8.13)			6	10	1	3	1	1	1	1	1	1	1	1	1	1	1	1	1	1	1	1	1	1	1	1
OG0000173	20	LSU ribosomal protein L30p (L7e)			6	10	1	3	1	1	1	1	1	1	1	1	1	1	1	1	1	1	1	1	1	1	1	1
OG0000174	20	Glycyl-tRNA synthetase (EC 6.1.1.14)			6	10	1	3	1	1	1	1	1	1	1	1	1	1	1	1	1	1	1	1	1	1	1	1
OG0000175	20	Phosphatidate cytidylyltransferase (EC 2.7.7.41)	CdsA	Glycerol metabolism	6	10	1	3	1	1	1	1	1	1	1	1	1	1	1	1	1	1	1	1	1	1	1	1
OG0000176	20	Alanyl-tRNA synthetase (EC 6.1.1.7)			6	10	1	3	1	1	1	1	1	1	1	1	1	1	1	1	1	1	1	1	1	1	1	1
OG0000177	20	Phospholipid ABC transporter ATP-binding protein MlaF			6	10	1	3	1	1	1	1	1	1	1	1	1	1	1	1	1	1	1	1	1	1	1	1
OG0000178	20	Permease of the drug/metabolite transporter (DMT) superfamily			6	10	1	3	1	1	1	1	1	1	1	1	1	1	1	1	1	1	1	1	1	1	1	1
OG0000179	20	UDP-3-O-[3-hydroxymyristoyl] N-acetylglucosamine deacetylase (EC 3.5.1.108) / 3-hydroxyacyl-[acyl-carrier-protein] dehydratase, FabZ form (EC 4.2.1.59)	LpxC/FabZ	Lipopolysaccharide biosynthesis; Fatty acid biosynthesis	6	10	1	3	1	1	1	1	1	1	1	1	1	1	1	1	1	1	1	1	1	1	1	1
OG0000180	20	LSU ribosomal protein L17p			6	10	1	3	1	1	1	1	1	1	1	1	1	1	1	1	1	1	1	1	1	1	1	1
OG0000181	20	RecA protein	RecA	Replication	6	10	1	3	1	1	1	1	1	1	1	1	1	1	1	1	1	1	1	1	1	1	1	1
OG0000182	20	PaaD-like protein (DUF59) involved in Fe-S cluster assembly			6	10	1	3	1	1	1	1	1	1	1	1	1	1	1	1	1	1	1	1	1	1	1	1
OG0000183	20	Manganese ABC transporter, ATP-binding protein SitB			6	10	1	3	1	1	1	1	1	1	1	1	1	1	1	1	1	1	1	1	1	1	1	1
OG0000184	20	Methionine aminopeptidase (EC 3.4.11.18)			6	10	1	3	1	1	1	1	1	1	1	1	1	1	1	1	1	1	1	1	1	1	1	1
OG0000185	20	Biopolymer transport protein ExbD/TolR; potentially related to transport or biosynthesis of folate			6	10	1	3	1	1	1	1	1	1	1	1	1	1	1	1	1	1	1	1	1	1	1	1
OG0000186	20	23S rRNA (guanosine(2251)-2'-O)-methyltransferase (EC 2.1.1.185)			6	10	1	3	1	1	1	1	1	1	1	1	1	1	1	1	1	1	1	1	1	1	1	1
OG0000187	20	hypothetical protein			6	10	1	3	1	1	1	1	1	1	1	1	1	1	1	1	1	1	1	1	1	1	1	1
OG0000188	20	hypothetical protein			6	10	1	3	1	1	1	1	1	1	1	1	1	1	1	1	1	1	1	1	1	1	1	1
OG0000189	20	HtrA protease/chaperone protein			6	10	1	3	1	1	1	1	1	1	1	1	1	1	1	1	1	1	1	1	1	1	1	1
OG0000190	20	Uracil-DNA glycosylase, family 1 (EC 3.2.2.27)			6	10	1	3	1	1	1	1	1	1	1	1	1	1	1	1	1	1	1	1	1	1	1	1
OG0000191	20	Ribosome-binding factor A			6	10	1	3	1	1	1	1	1	1	1	1	1	1	1	1	1	1	1	1	1	1	1	1
OG0000192	20	Seryl-tRNA synthetase (EC 6.1.1.11)			6	10	1	3	1	1	1	1	1	1	1	1	1	1	1	1	1	1	1	1	1	1	1	1
OG0000193	20	hypothetical protein			6	10	1	3	1	1	1	1	1	1	1	1	1	1	1	1	1	1	1	1	1	1	1	1
OG0000194	20	hypothetical protein			6	10	1	3	1	1	1	1	1	1	1	1	1	1	1	1	1	1	1	1	1	1	1	1
OG0000195	20	Thioredoxin reductase (EC 1.8.1.9)			6	10	1	3	1	1	1	1	1	1	1	1	1	1	1	1	1	1	1	1	1	1	1	1
OG0000196	20	Iron-sulfur cluster assembly protein SufB			6	10	1	3	1	1	1	1	1	1	1	1	1	1	1	1	1	1	1	1	1	1	1	1
OG0000197	20	Oligoendopeptidase F-like protein			6	10	1	3	1	1	1	1	1	1	1	1	1	1	1	1	1	1	1	1	1	1	1	1
OG0000198	20	ABC-type antimicrobial peptide transport system, ATPase component			6	10	1	3	1	1	1	1	1	1	1	1	1	1	1	1	1	1	1	1	1	1	1	1
OG0000199	20	GTP-binding protein EngA			6	10	1	3	1	1	1	1	1	1	1	1	1	1	1	1	1	1	1	1	1	1	1	1
OG0000200	20	hypothetical protein			6	10	1	3	1	1	1	1	1	1	1	1	1	1	1	1	1	1	1	1	1	1	1	1
OG0000201	20	16S rRNA processing protein RimM			6	10	1	3	1	1	1	1	1	1	1	1	1	1	1	1	1	1	1	1	1	1	1	1
OG0000202	20	Undecaprenyl-phosphate mannosyltransferase (EC 2.4.1.54)			6	10	1	3	1	1	1	1	1	1	1	1	1	1	1	1	1	1	1	1	1	1	1	1
OG0000203	20	ATP-dependent DNA helicase UvrD/PcrA (EC 3.6.4.12)			6	10	1	3	1	1	1	1	1	1	1	1	1	1	1	1	1	1	1	1	1	1	1	1
OG0000204	20	Excinuclease ABC subunit B			6	10	1	3	1	1	1	1	1	1	1	1	1	1	1	1	1	1	1	1	1	1	1	1
OG0000205	20	Acetyl-coenzyme A carboxyl transferase beta chain (EC 6.4.1.2)	AvvD	Fatty acid biosynthesis	6	10	1	3	1	1	1	1	1	1	1	1	1	1	1	1	1	1	1	1	1	1	1	1
OG0000206	20	Iron-sulfur cluster assembly protein SufD			6	10	1	3	1	1	1	1	1	1	1	1	1	1	1	1	1	1	1	1	1	1	1	1
OG0000207	20	hypothetical protein			6	10	1	3	1	1	1	1	1	1	1	1	1	1	1	1	1	1	1	1	1	1	1	1
OG0000208	20	Glutamyl-tRNA synthetase (EC 6.1.1.17) @ Glutamyl-tRNA(Gln) synthetase (EC 6.1.1.24)			6	10	1	3	1	1	1	1	1	1	1	1	1	1	1	1	1	1	1	1	1	1	1	1
OG0000209	20	hypothetical protein			6	10	1	3	1	1	1	1	1	1	1	1	1	1	1	1	1	1	1	1	1	1	1	1
OG0000211	20	Phenylalanyl-tRNA synthetase beta chain (EC 6.1.1.20)			6	10	1	3	1	1	1	1	1	1	1	1	1	1	1	1	1	1	1	1	1	1	1	1
OG0000212	20	ATP synthase alpha chain (EC 3.6.3.14)			6	10	1	3	1	1	1	1	1	1	1	1	1	1	1	1	1	1	1	1	1	1	1	1
OG0000213	20	LSU rRNA pseudouridine(2605) synthase (EC 5.4.99.22)			6	10	1	3	1	1	1	1	1	1	1	1	1	1	1	1	1	1	1	1	1	1	1	1
OG0000214	20	Cold-shock DEAD-box protein A			6	10	1	3	1	1	1	1	1	1	1	1	1	1	1	1	1	1	1	1	1	1	1	1
OG0000215	20	Enoyl-CoA hydratase (EC 4.2.1.17)			6	10	1	3	1	1	1	1	1	1	1	1	1	1	1	1	1	1	1	1	1	1	1	1
OG0000216	20	Deoxyuridine 5'-triphosphate nucleotidohydrolase (EC 3.6.1.23)			6	10	1	3	1	1	1	1	1	1	1	1	1	1	1	1	1	1	1	1	1	1	1	1
OG0000217	20	hypothetical protein			6	10	1	3	1	1	1	1	1	1	1	1	1	1	1	1	1	1	1	1	1	1	1	1
OG0000218	20	Phosphatidylserine decarboxylase (EC 4.1.1.65)	Psd	Glycerol metabolism	6	10	1	3	1	1	1	1	1	1	1	1	1	1	1	1	1	1	1	1	1	1	1	1
OG0000219	20	Arginyl-tRNA synthetase (EC 6.1.1.19)			6	10	1	3	1	1	1	1	1	1	1	1	1	1	1	1	1	1	1	1	1	1	1	1
OG0000220	20	hypothetical protein			6	10	1	3	1	1	1	1	1	1	1	1	1	1	1	1	1	1	1	1	1	1	1	1
OG0000221	20	hypothetical protein			6	10	1	3	1	1	1	1	1	1	1	1	1	1	1	1	1	1	1	1	1	1	1	1
OG0000222	20	Tyrosyl-tRNA synthetase (EC 6.1.1.1)			6	10	1	3	1	1	1	1	1	1	1	1	1	1	1	1	1	1	1	1	1	1	1	1
OG0000223	20	hypothetical protein			6	10	1	3	1	1	1	1	1	1	1	1	1	1	1	1	1	1	1	1	1	1	1	1
OG0000224	20	hypothetical protein			6	10	1	3	1	1	1	1	1	1	1	1	1	1	1	1	1	1	1	1	1	1	1	1
OG0000225	20	Ribosome recycling factor			6	10	1	3	1	1	1	1	1	1	1	1	1	1	1	1	1	1	1	1	1	1	1	1
OG0000226	20	Sulfur acceptor protein => iron-sulfur cluster assembly SufE			6	10	1	3	1	1	1	1	1	1	1	1	1	1	1	1	1	1	1	1	1	1	1	1
OG0000227	20	Glycerol-3-phosphate acyltransferase (EC 2.3.1.15)	PlsB	Glycerol metabolism	6	10	1	3	1	1	1	1	1	1	1	1	1	1	1	1	1	1	1	1	1	1	1	1
OG0000228	20	Aspartyl-tRNA(Asn) amidotransferase subunit A (EC 6.3.5.6) @ Glutamyl-tRNA(Gln) amidotransferase subunit A (EC 6.3.5.7)	GatA	Aminoacyl-tRNA biosynthesis	6	10	1	3	1	1	1	1	1	1	1	1	1	1	1	1	1	1	1	1	1	1	1	1
OG0000229	20	putative membrane-associated phospholipid phosphatase			6	10	1	3	1	1	1	1	1	1	1	1	1	1	1	1	1	1	1	1	1	1	1	1
OG0000230	20	Chaperone protein ClpB (ATP-dependent unfoldase)			6	10	1	3	1	1	1	1	1	1	1	1	1	1	1	1	1	1	1	1	1	1	1	1
OG0000231	20	T6SS baseplate protein J-like component			6	10	1	3	1	1	1	1	1	1	1	1	1	1	1	1	1	1	1	1	1	1	1	1
OG0000232	20	Intramembrane protease RasP/YluC, implicated in cell division based on FtsL cleavage			6	10	1	3	1	1	1	1	1	1	1	1	1	1	1	1	1	1	1	1	1	1	1	1
OG0000233	20	Cysteine desulfurase (EC 2.8.1.7) => SufS			6	10	1	3	1	1	1	1	1	1	1	1	1	1	1	1	1	1	1	1	1	1	1	1
OG0000234	20	Rossmann fold nucleotide-binding protein Smf possibly involved in DNA uptake			6	10	1	3	1	1	1	1	1	1	1	1	1	1	1	1	1	1	1	1	1	1	1	1
OG0000235	20	SSU ribosomal protein S12p (S23e)			6	10	1	3	1	1	1	1	1	1	1	1	1	1	1	1	1	1	1	1	1	1	1	1
OG0000236	20	Iron-sulfur cluster assembly ATPase protein SufC			6	10	1	3	1	1	1	1	1	1	1	1	1	1	1	1	1	1	1	1	1	1	1	1
OG0000237	20	Putative uncharacterized protein			6	10	1	3	1	1	1	1	1	1	1	1	1	1	1	1	1	1	1	1	1	1	1	1
OG0000238	20	S-adenosylmethionine:tRNA ribosyltransferase-isomerase (EC 2.4.99.17)			6	10	1	3	1	1	1	1	1	1	1	1	1	1	1	1	1	1	1	1	1	1	1	1
OG0000239	20	Methionyl-tRNA synthetase (EC 6.1.1.10)			6	10	1	3	1	1	1	1	1	1	1	1	1	1	1	1	1	1	1	1	1	1	1	1
OG0000240	20	4Fe-4S ferredoxin, iron-sulfur binding			6	10	1	3	1	1	1	1	1	1	1	1	1	1	1	1	1	1	1	1	1	1	1	1
OG0000241	20	Signal recognition particle protein Ffh			6	10	1	3	1	1	1	1	1	1	1	1	1	1	1	1	1	1	1	1	1	1	1	1
OG0000242	20	Biotin--protein ligase (EC 6.3.4.9)(EC 6.3.4.10)(EC 6.3.4.11)(EC 6.3.4.15)			6	10	1	3	1	1	1	1	1	1	1	1	1	1	1	1	1	1	1	1	1	1	1	1
OG0000243	20	Bis-ABC ATPase YheS			6	10	1	3	1	1	1	1	1	1	1	1	1	1	1	1	1	1	1	1	1	1	1	1
OG0000244	20	SSU ribosomal protein S7p (S5e)			6	10	1	3	1	1	1	1	1	1	1	1	1	1	1	1	1	1	1	1	1	1	1	1
OG0000245	20	Zn-ribbon-containing, possibly RNA-binding protein and truncated derivatives			6	10	1	3	1	1	1	1	1	1	1	1	1	1	1	1	1	1	1	1	1	1	1	1
OG0000246	20	16S rRNA (guanine(527)-N(7))-methyltransferase (EC 2.1.1.170)			6	10	1	3	1	1	1	1	1	1	1	1	1	1	1	1	1	1	1	1	1	1	1	1
OG0000247	20	hypothetical protein			6	10	1	3	1	1	1	1	1	1	1	1	1	1	1	1	1	1	1	1	1	1	1	1
OG0000248	20	Site-specific tyrosine recombinase XerD			6	10	1	3	1	1	1	1	1	1	1	1	1	1	1	1	1	1	1	1	1	1	1	1
OG0000249	20	Phospholipid ABC transporter permease protein MlaE			6	10	1	3	1	1	1	1	1	1	1	1	1	1	1	1	1	1	1	1	1	1	1	1
OG0000251	20	Anaerobic C4-dicarboxylate transporter			6	10	1	3	1	1	1	1	1	1	1	1	1	1	1	1	1	1	1	1	1	1	1	1
OG0000252	20	hypothetical protein			6	10	1	3	1	1	1	1	1	1	1	1	1	1	1	1	1	1	1	1	1	1	1	1
OG0000258	20	Excinuclease ABC subunit A			6	10	1	3	1	1	1	1	1	1	1	1	1	1	1	1	1	1	1	1	1	1	1	1
OG0000259	20	hypothetical protein			6	10	1	3	1	1	1	1	1	1	1	1	1	1	1	1	1	1	1	1	1	1	1	1
OG0000260	20	hypothetical protein			6	10	1	3	1	1	1	1	1	1	1	1	1	1	1	1	1	1	1	1	1	1	1	1
OG0000261	20	LSU ribosomal protein L21p			6	10	1	3	1	1	1	1	1	1	1	1	1	1	1	1	1	1	1	1	1	1	1	1
OG0000262	20	hypothetical protein			6	10	1	3	1	1	1	1	1	1	1	1	1	1	1	1	1	1	1	1	1	1	1	1
OG0000263	20	SSU ribosomal protein S19p (S15e)			6	10	1	3	1	1	1	1	1	1	1	1	1	1	1	1	1	1	1	1	1	1	1	1
OG0000264	20	UDP-N-acetylmuramoyl-tripeptide--D-alanyl-D-alanine ligase (EC 6.3.2.10)			6	10	1	3	1	1	1	1	1	1	1	1	1	1	1	1	1	1	1	1	1	1	1	1
OG0000265	20	Peptide chain release factor 1			6	10	1	3	1	1	1	1	1	1	1	1	1	1	1	1	1	1	1	1	1	1	1	1
OG0000266	20	Translation elongation factor P			6	10	1	3	1	1	1	1	1	1	1	1	1	1	1	1	1	1	1	1	1	1	1	1
OG0000267	20	Translation elongation factor Tu			6	10	1	3	1	1	1	1	1	1	1	1	1	1	1	1	1	1	1	1	1	1	1	1
OG0000268	20	LSU ribosomal protein L5p (L11e)			6	10	1	3	1	1	1	1	1	1	1	1	1	1	1	1	1	1	1	1	1	1	1	1
OG0000269	20	3'-to-5' exoribonuclease RNase R			6	10	1	3	1	1	1	1	1	1	1	1	1	1	1	1	1	1	1	1	1	1	1	1
OG0000270	20	hypothetical protein			6	10	1	3	1	1	1	1	1	1	1	1	1	1	1	1	1	1	1	1	1	1	1	1
OG0000271	20	Single-stranded DNA-binding protein			6	10	1	3	1	1	1	1	1	1	1	1	1	1	1	1	1	1	1	1	1	1	1	1
OG0000272	20	Ribonucleotide reductase of class Ia (aerobic), beta subunit (EC 1.17.4.1)			6	10	1	3	1	1	1	1	1	1	1	1	1	1	1	1	1	1	1	1	1	1	1	1
OG0000273	20	Integral membrane protein			6	10	1	3	1	1	1	1	1	1	1	1	1	1	1	1	1	1	1	1	1	1	1	1
OG0000274	20	DNA polymerase III beta subunit (EC 2.7.7.7)	DnaN	Replication	6	10	1	3	1	1	1	1	1	1	1	1	1	1	1	1	1	1	1	1	1	1	1	1
OG0000275	20	Transcriptional regulator			6	10	1	3	1	1	1	1	1	1	1	1	1	1	1	1	1	1	1	1	1	1	1	1
OG0000276	20	Superoxide dismutase [Mn] (EC 1.15.1.1)			6	10	1	3	1	1	1	1	1	1	1	1	1	1	1	1	1	1	1	1	1	1	1	1
OG0000277	20	Membrane proteins related to metalloendopeptidases			6	10	1	3	1	1	1	1	1	1	1	1	1	1	1	1	1	1	1	1	1	1	1	1
OG0000278	20	hypothetical protein			6	10	1	3	1	1	1	1	1	1	1	1	1	1	1	1	1	1	1	1	1	1	1	1
OG0000279	20	hypothetical protein			6	10	1	3	1	1	1	1	1	1	1	1	1	1	1	1	1	1	1	1	1	1	1	1
OG0000280	20	Ribonuclease G			6	10	1	3	1	1	1	1	1	1	1	1	1	1	1	1	1	1	1	1	1	1	1	1
OG0000281	20	Nucleoside diphosphate kinase (EC 2.7.4.6)			6	10	1	3	1	1	1	1	1	1	1	1	1	1	1	1	1	1	1	1	1	1	1	1
OG0000282	20	Inner membrane protein translocase and chaperone YidC, long form			6	10	1	3	1	1	1	1	1	1	1	1	1	1	1	1	1	1	1	1	1	1	1	1
OG0000283	20	hypothetical protein			6	10	1	3	1	1	1	1	1	1	1	1	1	1	1	1	1	1	1	1	1	1	1	1
OG0000284	20	Excinuclease ABC subunit A			6	10	1	3	1	1	1	1	1	1	1	1	1	1	1	1	1	1	1	1	1	1	1	1
OG0000285	20	hypothetical protein			6	10	1	3	1	1	1	1	1	1	1	1	1	1	1	1	1	1	1	1	1	1	1	1
OG0000286	20	Polyribonucleotide nucleotidyltransferase (EC 2.7.7.8)			6	10	1	3	1	1	1	1	1	1	1	1	1	1	1	1	1	1	1	1	1	1	1	1
OG0000287	20	hypothetical protein			6	10	1	3	1	1	1	1	1	1	1	1	1	1	1	1	1	1	1	1	1	1	1	1
OG0000288	20	LSU ribosomal protein L9p			6	10	1	3	1	1	1	1	1	1	1	1	1	1	1	1	1	1	1	1	1	1	1	1
OG0000289	20	SSU ribosomal protein S14p (S29e) @ SSU ribosomal protein S14p (S29e), zinc-independent			6	10	1	3	1	1	1	1	1	1	1	1	1	1	1	1	1	1	1	1	1	1	1	1
OG0000290	20	SSU ribosomal protein S10p (S20e)			6	10	1	3	1	1	1	1	1	1	1	1	1	1	1	1	1	1	1	1	1	1	1	1
OG0000291	20	Biotin carboxylase of acetyl-CoA carboxylase (EC 6.3.4.14)	BC	Fatty acid biosynthesis	6	10	1	3	1	1	1	1	1	1	1	1	1	1	1	1	1	1	1	1	1	1	1	1
OG0000292	20	hypothetical protein			6	10	1	3	1	1	1	1	1	1	1	1	1	1	1	1	1	1	1	1	1	1	1	1
OG0000293	20	Single-stranded-DNA-specific exonuclease RecJ			6	10	1	3	1	1	1	1	1	1	1	1	1	1	1	1	1	1	1	1	1	1	1	1
OG0000294	20	Peptidyl-tRNA hydrolase (EC 3.1.1.29)			6	10	1	3	1	1	1	1	1	1	1	1	1	1	1	1	1	1	1	1	1	1	1	1
OG0000295	20	hypothetical protein			6	10	1	3	1	1	1	1	1	1	1	1	1	1	1	1	1	1	1	1	1	1	1	1
OG0000296	20	Cell division protein FtsI [Peptidoglycan synthetase] (EC 2.4.1.129)			6	10	1	3	1	1	1	1	1	1	1	1	1	1	1	1	1	1	1	1	1	1	1	1
OG0000297	20	tRNA threonylcarbamoyladenosine biosynthesis protein TsaE			6	10	1	3	1	1	1	1	1	1	1	1	1	1	1	1	1	1	1	1	1	1	1	1
OG0000298	20	Peptide chain release factor 1			6	10	1	3	1	1	1	1	1	1	1	1	1	1	1	1	1	1	1	1	1	1	1	1
OG0000299	20	LSU ribosomal protein L13p (L13Ae)			6	10	1	3	1	1	1	1	1	1	1	1	1	1	1	1	1	1	1	1	1	1	1	1
OG0000300	20	tRNA-5-carboxymethylaminomethyl-2-thiouridine(34) synthesis protein MnmG			6	10	1	3	1	1	1	1	1	1	1	1	1	1	1	1	1	1	1	1	1	1	1	1
OG0000301	20	hypothetical protein			6	10	1	3	1	1	1	1	1	1	1	1	1	1	1	1	1	1	1	1	1	1	1	1
OG0000302	20	SSU ribosomal protein S8p (S15Ae)			6	10	1	3	1	1	1	1	1	1	1	1	1	1	1	1	1	1	1	1	1	1	1	1
OG0000303	20	Holliday junction DNA helicase RuvA	RuvA	Replication	6	10	1	3	1	1	1	1	1	1	1	1	1	1	1	1	1	1	1	1	1	1	1	1
OG0000304	20	LSU ribosomal protein L28p @ LSU ribosomal protein L28p, zinc-independent			6	10	1	3	1	1	1	1	1	1	1	1	1	1	1	1	1	1	1	1	1	1	1	1
OG0000305	20	Rod shape-determining protein MreB			6	10	1	3	1	1	1	1	1	1	1	1	1	1	1	1	1	1	1	1	1	1	1	1
OG0000306	20	Heat shock protein GrpE			6	10	1	3	1	1	1	1	1	1	1	1	1	1	1	1	1	1	1	1	1	1	1	1
OG0000307	20	Transcription termination factor Rho			6	10	1	3	1	1	1	1	1	1	1	1	1	1	1	1	1	1	1	1	1	1	1	1
OG0000308	20	Uncharacterized metal-dependent hydrolase YcfH			6	10	1	3	1	1	1	1	1	1	1	1	1	1	1	1	1	1	1	1	1	1	1	1
OG0000309	20	LSU ribosomal protein L24p (L26e)			6	10	1	3	1	1	1	1	1	1	1	1	1	1	1	1	1	1	1	1	1	1	1	1
OG0000310	20	hypothetical protein			6	10	1	3	1	1	1	1	1	1	1	1	1	1	1	1	1	1	1	1	1	1	1	1
OG0000311	20	hypothetical protein			6	10	1	3	1	1	1	1	1	1	1	1	1	1	1	1	1	1	1	1	1	1	1	1
OG0000312	20	UDP-2,3-diacylglucosamine diphosphatase (EC 3.6.1.54)	LpxH	Lipopolysaccharide biosynthesis	6	10	1	3	1	1	1	1	1	1	1	1	1	1	1	1	1	1	1	1	1	1	1	1
OG0000313	20	Septum site-determining protein MinD			6	10	1	3	1	1	1	1	1	1	1	1	1	1	1	1	1	1	1	1	1	1	1	1
OG0000314	20	SSU ribosomal protein S15p (S13e)			6	10	1	3	1	1	1	1	1	1	1	1	1	1	1	1	1	1	1	1	1	1	1	1
OG0000315	20	hypothetical protein			6	10	1	3	1	1	1	1	1	1	1	1	1	1	1	1	1	1	1	1	1	1	1	1
OG0000316	20	DNA gyrase subunit B (EC 5.99.1.3)			6	10	1	3	1	1	1	1	1	1	1	1	1	1	1	1	1	1	1	1	1	1	1	1
OG0000317	20	LSU ribosomal protein L22p (L17e)			6	10	1	3	1	1	1	1	1	1	1	1	1	1	1	1	1	1	1	1	1	1	1	1
OG0000318	20	SSU rRNA (adenine(1518)-N(6)/adenine(1519)-N(6))-dimethyltransferase (EC 2.1.1.182)			6	10	1	3	1	1	1	1	1	1	1	1	1	1	1	1	1	1	1	1	1	1	1	1
OG0000320	20	hypothetical protein			6	10	1	3	1	1	1	1	1	1	1	1	1	1	1	1	1	1	1	1	1	1	1	1
OG0000321	20	hypothetical protein			6	10	1	3	1	1	1	1	1	1	1	1	1	1	1	1	1	1	1	1	1	1	1	1
OG0000322	20	SSU ribosomal protein S13p (S18e)			6	10	1	3	1	1	1	1	1	1	1	1	1	1	1	1	1	1	1	1	1	1	1	1
OG0000323	20	Chromosomal replication initiator protein DnaA	DnaA	Replication	6	10	1	3	1	1	1	1	1	1	1	1	1	1	1	1	1	1	1	1	1	1	1	1
OG0000324	20	ATP-dependent helicase			6	10	1	3	1	1	1	1	1	1	1	1	1	1	1	1	1	1	1	1	1	1	1	1
OG0000325	20	LSU ribosomal protein L7/L12 (P1/P2)			6	10	1	3	1	1	1	1	1	1	1	1	1	1	1	1	1	1	1	1	1	1	1	1
OG0000326	20	Polysaccharide biosynthesis protein			6	10	1	3	1	1	1	1	1	1	1	1	1	1	1	1	1	1	1	1	1	1	1	1
OG0000327	20	hypothetical protein			6	10	1	3	1	1	1	1	1	1	1	1	1	1	1	1	1	1	1	1	1	1	1	1
OG0000328	20	LSU ribosomal protein L15p (L27Ae)			6	10	1	3	1	1	1	1	1	1	1	1	1	1	1	1	1	1	1	1	1	1	1	1
OG0000329	20	Peptide chain release factor N(5)-glutamine methyltransferase (EC 2.1.1.297)			6	10	1	3	1	1	1	1	1	1	1	1	1	1	1	1	1	1	1	1	1	1	1	1
OG0000330	20	ATP-dependent DNA helicase RecQ	RecQ	Replication	6	10	1	3	1	1	1	1	1	1	1	1	1	1	1	1	1	1	1	1	1	1	1	1
OG0000331	20	Integral membrane protein			6	10	1	3	1	1	1	1	1	1	1	1	1	1	1	1	1	1	1	1	1	1	1	1
OG0000332	20	hypothetical protein			6	10	1	3	1	1	1	1	1	1	1	1	1	1	1	1	1	1	1	1	1	1	1	1
OG0000333	20	Membrane fusion efflux protein			6	10	1	3	1	1	1	1	1	1	1	1	1	1	1	1	1	1	1	1	1	1	1	1
OG0000334	20	hypothetical protein			6	10	1	3	1	1	1	1	1	1	1	1	1	1	1	1	1	1	1	1	1	1	1	1
OG0000335	20	hypothetical protein			6	10	1	3	1	1	1	1	1	1	1	1	1	1	1	1	1	1	1	1	1	1	1	1
OG0000336	20	Manganese ABC transporter, inner membrane permease protein SitC			6	10	1	3	1	1	1	1	1	1	1	1	1	1	1	1	1	1	1	1	1	1	1	1
OG0000337	20	hypothetical protein			6	10	1	3	1	1	1	1	1	1	1	1	1	1	1	1	1	1	1	1	1	1	1	1
OG0000338	20	LSU ribosomal protein L23p (L23Ae)			6	10	1	3	1	1	1	1	1	1	1	1	1	1	1	1	1	1	1	1	1	1	1	1
OG0000339	20	SSU ribosomal protein S4p (S9e) @ SSU ribosomal protein S4p (S9e), zinc-independent			6	10	1	3	1	1	1	1	1	1	1	1	1	1	1	1	1	1	1	1	1	1	1	1
OG0000340	20	Biotin carboxyl carrier protein of acetyl-CoA carboxylase	BCCP	Fatty acid biosynthesis	6	10	1	3	1	1	1	1	1	1	1	1	1	1	1	1	1	1	1	1	1	1	1	1
OG0000341	20	hypothetical protein			6	10	1	3	1	1	1	1	1	1	1	1	1	1	1	1	1	1	1	1	1	1	1	1
OG0000342	20	GTP-binding protein Obg			6	10	1	3	1	1	1	1	1	1	1	1	1	1	1	1	1	1	1	1	1	1	1	1
OG0000343	20	Protein translocase subunit SecY			6	10	1	3	1	1	1	1	1	1	1	1	1	1	1	1	1	1	1	1	1	1	1	1
OG0000344	20	LSU ribosomal protein L31p @ LSU ribosomal protein L31p, zinc-independent			6	10	1	3	1	1	1	1	1	1	1	1	1	1	1	1	1	1	1	1	1	1	1	1
OG0000345	20	hypothetical protein			6	10	1	3	1	1	1	1	1	1	1	1	1	1	1	1	1	1	1	1	1	1	1	1
OG0000346	20	hypothetical protein			6	10	1	3	1	1	1	1	1	1	1	1	1	1	1	1	1	1	1	1	1	1	1	1
OG0000347	20	hypothetical protein			6	10	1	3	1	1	1	1	1	1	1	1	1	1	1	1	1	1	1	1	1	1	1	1
OG0000348	20	3-oxoacyl-[acyl-carrier-protein] synthase, KASII (EC 2.3.1.179)	FabF	Fatty acid biosynthesis	6	10	1	3	1	1	1	1	1	1	1	1	1	1	1	1	1	1	1	1	1	1	1	1
OG0000349	20	Translation initiation factor 1			6	10	1	3	1	1	1	1	1	1	1	1	1	1	1	1	1	1	1	1	1	1	1	1
OG0000350	20	tRNA pseudouridine(55) synthase (EC 5.4.99.25)			6	10	1	3	1	1	1	1	1	1	1	1	1	1	1	1	1	1	1	1	1	1	1	1
OG0000351	20	Diadenylate cyclase spyDAC; Bacterial checkpoint controller DisA with nucleotide-binding domain			6	10	1	3	1	1	1	1	1	1	1	1	1	1	1	1	1	1	1	1	1	1	1	1
OG0000352	20	16S rRNA (cytosine(1402)-N(4))-methyltransferase (EC 2.1.1.199)			6	10	1	3	1	1	1	1	1	1	1	1	1	1	1	1	1	1	1	1	1	1	1	1
OG0000353	20	LSU ribosomal protein L35p			6	10	1	3	1	1	1	1	1	1	1	1	1	1	1	1	1	1	1	1	1	1	1	1
OG0000354	20	Glutamate racemase (EC 5.1.1.3)			6	10	1	3	1	1	1	1	1	1	1	1	1	1	1	1	1	1	1	1	1	1	1	1
OG0000355	20	Enoyl-[acyl-carrier-protein] reductase [NADH] (EC 1.3.1.9), FabV	FabV	Fatty acid biosynthesis	6	10	1	3	1	1	1	1	1	1	1	1	1	1	1	1	1	1	1	1	1	1	1	1
OG0000356	20	hypothetical protein			6	10	1	3	1	1	1	1	1	1	1	1	1	1	1	1	1	1	1	1	1	1	1	1
OG0000358	20	Alkyl hydroperoxide reductase subunit C-like protein			6	10	1	3	1	1	1	1	1	1	1	1	1	1	1	1	1	1	1	1	1	1	1	1
OG0000359	20	Tetraacyldisaccharide 4'-kinase (EC 2.7.1.130)	LpxK	Lipopolysaccharide biosynthesis	6	10	1	3	1	1	1	1	1	1	1	1	1	1	1	1	1	1	1	1	1	1	1	1
OG0000360	20	hypothetical protein			6	10	1	3	1	1	1	1	1	1	1	1	1	1	1	1	1	1	1	1	1	1	1	1
OG0000361	20	Signal peptide peptidase SppA (protease 4)			6	10	1	3	1	1	1	1	1	1	1	1	1	1	1	1	1	1	1	1	1	1	1	1
OG0000362	20	Cysteinyl-tRNA synthetase (EC 6.1.1.16)			6	10	1	3	1	1	1	1	1	1	1	1	1	1	1	1	1	1	1	1	1	1	1	1
OG0000363	20	hypothetical protein			6	10	1	3	1	1	1	1	1	1	1	1	1	1	1	1	1	1	1	1	1	1	1	1
OG0000364	20	LSU ribosomal protein L6p (L9e)			6	10	1	3	1	1	1	1	1	1	1	1	1	1	1	1	1	1	1	1	1	1	1	1
OG0000365	20	SSU ribosomal protein S5p (S2e)			6	10	1	3	1	1	1	1	1	1	1	1	1	1	1	1	1	1	1	1	1	1	1	1
OG0000366	20	hypothetical protein			6	10	1	3	1	1	1	1	1	1	1	1	1	1	1	1	1	1	1	1	1	1	1	1
OG0000367	20	VgrG protein			6	10	1	3	1	1	1	1	1	1	1	1	1	1	1	1	1	1	1	1	1	1	1	1
OG0000368	20	Aspartyl-tRNA(Asn) amidotransferase subunit C @ Glutamyl-tRNA(Gln) amidotransferase subunit C	GatC	Aminoacyl-tRNA biosynthesis	6	10	1	3	1	1	1	1	1	1	1	1	1	1	1	1	1	1	1	1	1	1	1	1
OG0000369	20	hypothetical protein			6	10	1	3	1	1	1	1	1	1	1	1	1	1	1	1	1	1	1	1	1	1	1	1
OG0000370	20	GTP-binding protein EngB			6	10	1	3	1	1	1	1	1	1	1	1	1	1	1	1	1	1	1	1	1	1	1	1
OG0000371	20	SSU ribosomal protein S18p @ SSU ribosomal protein S18p, zinc-independent			6	10	1	3	1	1	1	1	1	1	1	1	1	1	1	1	1	1	1	1	1	1	1	1
OG0000372	20	hypothetical protein			6	10	1	3	1	1	1	1	1	1	1	1	1	1	1	1	1	1	1	1	1	1	1	1
OG0000373	20	Multimodular transpeptidase-transglycosylase (EC 2.4.1.129) (EC 3.4.-.-)			6	10	1	3	1	1	1	1	1	1	1	1	1	1	1	1	1	1	1	1	1	1	1	1
OG0000374	20	DNA mismatch repair protein MutS			6	10	1	3	1	1	1	1	1	1	1	1	1	1	1	1	1	1	1	1	1	1	1	1
OG0000375	20	Ribonuclease HI (EC 3.1.26.4)			6	10	1	3	1	1	1	1	1	1	1	1	1	1	1	1	1	1	1	1	1	1	1	1
OG0000376	20	FIG137478: Hypothetical protein			6	10	1	3	1	1	1	1	1	1	1	1	1	1	1	1	1	1	1	1	1	1	1	1
OG0000377	20	SSU ribosomal protein S9p (S16e)			6	10	1	3	1	1	1	1	1	1	1	1	1	1	1	1	1	1	1	1	1	1	1	1
OG0000378	20	Adenylate kinase (EC 2.7.4.3)			6	10	1	3	1	1	1	1	1	1	1	1	1	1	1	1	1	1	1	1	1	1	1	1
OG0000379	20	Heat shock protein 10 kDa family chaperone GroES			6	10	1	3	1	1	1	1	1	1	1	1	1	1	1	1	1	1	1	1	1	1	1	1
OG0000380	20	hypothetical protein			6	10	1	3	1	1	1	1	1	1	1	1	1	1	1	1	1	1	1	1	1	1	1	1
OG0000381	20	hypothetical protein			6	10	1	3	1	1	1	1	1	1	1	1	1	1	1	1	1	1	1	1	1	1	1	1
OG0000382	20	SSU ribosomal protein S6p			6	10	1	3	1	1	1	1	1	1	1	1	1	1	1	1	1	1	1	1	1	1	1	1
OG0000383	20	Chaperone protein HtpG			6	10	1	3	1	1	1	1	1	1	1	1	1	1	1	1	1	1	1	1	1	1	1	1
OG0000384	20	SSU ribosomal protein S17p (S11e)			6	10	1	3	1	1	1	1	1	1	1	1	1	1	1	1	1	1	1	1	1	1	1	1
OG0000385	20	ATP synthase F0 sector subunit b (EC 3.6.3.14)			6	10	1	3	1	1	1	1	1	1	1	1	1	1	1	1	1	1	1	1	1	1	1	1
OG0000386	20	hypothetical protein			6	10	1	3	1	1	1	1	1	1	1	1	1	1	1	1	1	1	1	1	1	1	1	1
OG0000387	20	LSU ribosomal protein L2p (L8e)			6	10	1	3	1	1	1	1	1	1	1	1	1	1	1	1	1	1	1	1	1	1	1	1
OG0000388	20	Chaperone protein DnaK			6	10	1	3	1	1	1	1	1	1	1	1	1	1	1	1	1	1	1	1	1	1	1	1
OG0000389	20	hypothetical protein			6	10	1	3	1	1	1	1	1	1	1	1	1	1	1	1	1	1	1	1	1	1	1	1
OG0000390	20	SSU ribosomal protein S20p			6	10	1	3	1	1	1	1	1	1	1	1	1	1	1	1	1	1	1	1	1	1	1	1
OG0000391	20	CDP-diacylglycerol--serine O-phosphatidyltransferase (EC 2.7.8.8)	PssA	Glycerol metabolism	6	10	1	3	1	1	1	1	1	1	1	1	1	1	1	1	1	1	1	1	1	1	1	1
OG0000392	20	ATP-dependent DNA helicase RecG (EC 3.6.4.12)			6	10	1	3	1	1	1	1	1	1	1	1	1	1	1	1	1	1	1	1	1	1	1	1
OG0000393	20	Chromosome (plasmid) partitioning protein ParB			6	10	1	3	1	1	1	1	1	1	1	1	1	1	1	1	1	1	1	1	1	1	1	1
OG0000394	20	Aspartyl-tRNA synthetase (EC 6.1.1.12)			6	10	1	3	1	1	1	1	1	1	1	1	1	1	1	1	1	1	1	1	1	1	1	1
OG0000396	20	3-oxoacyl-[acyl-carrier-protein] synthase, KASIII (EC 2.3.1.180)	FabH	Fatty acid biosynthesis	6	10	1	3	1	1	1	1	1	1	1	1	1	1	1	1	1	1	1	1	1	1	1	1
OG0000398	20	SSU ribosomal protein S21p			6	10	1	3	1	1	1	1	1	1	1	1	1	1	1	1	1	1	1	1	1	1	1	1
OG0000399	20	SSU ribosomal protein S16p			6	10	1	3	1	1	1	1	1	1	1	1	1	1	1	1	1	1	1	1	1	1	1	1
OG0000400	20	hypothetical protein			6	10	1	3	1	1	1	1	1	1	1	1	1	1	1	1	1	1	1	1	1	1	1	1
OG0000401	20	UDP-N-acetylmuramoyl-dipeptide--2,6-diaminopimelate ligase (EC 6.3.2.13)			6	10	1	3	1	1	1	1	1	1	1	1	1	1	1	1	1	1	1	1	1	1	1	1
OG0000402	20	Ribonucleotide reductase of class Ia (aerobic), alpha subunit (EC 1.17.4.1)			6	10	1	3	1	1	1	1	1	1	1	1	1	1	1	1	1	1	1	1	1	1	1	1
OG0000403	20	Excinuclease ABC subunit C			6	10	1	3	1	1	1	1	1	1	1	1	1	1	1	1	1	1	1	1	1	1	1	1
OG0000404	20	LSU ribosomal protein L4p (L1e)			6	10	1	3	1	1	1	1	1	1	1	1	1	1	1	1	1	1	1	1	1	1	1	1
OG0000405	20	LSU ribosomal protein L18p (L5e)			6	10	1	3	1	1	1	1	1	1	1	1	1	1	1	1	1	1	1	1	1	1	1	1
OG0000406	20	LSU ribosomal protein L32p @ LSU ribosomal protein L32p, zinc-independent			6	10	1	3	1	1	1	1	1	1	1	1	1	1	1	1	1	1	1	1	1	1	1	1
OG0000407	20	Thymidylate kinase			6	10	1	3	1	1	1	1	1	1	1	1	1	1	1	1	1	1	1	1	1	1	1	1
OG0000408	20	GTP-binding protein TypA/BipA			6	10	1	3	1	1	1	1	1	1	1	1	1	1	1	1	1	1	1	1	1	1	1	1
OG0000409	20	Glycosyltransferase			6	10	1	3	1	1	1	1	1	1	1	1	1	1	1	1	1	1	1	1	1	1	1	1
OG0000410	20	D-alanine--D-alanine ligase (EC 6.3.2.4)			6	10	1	3	1	1	1	1	1	1	1	1	1	1	1	1	1	1	1	1	1	1	1	1
OG0000411	20	hypothetical protein			6	10	1	3	1	1	1	1	1	1	1	1	1	1	1	1	1	1	1	1	1	1	1	1
OG0000412	20	Murein endolytic transglycosylase MltG			6	10	1	3	1	1	1	1	1	1	1	1	1	1	1	1	1	1	1	1	1	1	1	1
OG0000413	20	FKBP-type peptidyl-prolyl cis-trans isomerase SlyD			6	10	1	3	1	1	1	1	1	1	1	1	1	1	1	1	1	1	1	1	1	1	1	1
OG0000414	20	DNA-directed RNA polymerase beta subunit (EC 2.7.7.6)			6	10	1	3	1	1	1	1	1	1	1	1	1	1	1	1	1	1	1	1	1	1	1	1
OG0000415	20	hypothetical protein			6	10	1	3	1	1	1	1	1	1	1	1	1	1	1	1	1	1	1	1	1	1	1	1
OG0000416	20	Mg/Co/Ni transporter MgtE, CBS domain-containing			6	10	1	3	1	1	1	1	1	1	1	1	1	1	1	1	1	1	1	1	1	1	1	1
OG0000417	20	hypothetical protein			6	10	1	3	1	1	1	1	1	1	1	1	1	1	1	1	1	1	1	1	1	1	1	1
OG0000418	20	hypothetical protein			6	10	1	3	1	1	1	1	1	1	1	1	1	1	1	1	1	1	1	1	1	1	1	1
OG0000419	20	hypothetical protein			6	10	1	3	1	1	1	1	1	1	1	1	1	1	1	1	1	1	1	1	1	1	1	1
OG0000420	20	Lysyl-tRNA synthetase (class II) (EC 6.1.1.6)			6	10	1	3	1	1	1	1	1	1	1	1	1	1	1	1	1	1	1	1	1	1	1	1
OG0000421	20	hypothetical protein			6	10	1	3	1	1	1	1	1	1	1	1	1	1	1	1	1	1	1	1	1	1	1	1
OG0000422	20	SSU ribosomal protein S3p (S3e)			6	10	1	3	1	1	1	1	1	1	1	1	1	1	1	1	1	1	1	1	1	1	1	1
OG0000423	20	Transcription-repair coupling factor	Trcf	Replication	6	10	1	3	1	1	1	1	1	1	1	1	1	1	1	1	1	1	1	1	1	1	1	1
OG0000424	20	hypothetical protein			6	10	1	3	1	1	1	1	1	1	1	1	1	1	1	1	1	1	1	1	1	1	1	1
OG0000425	20	Signal recognition particle receptor FtsY			6	10	1	3	1	1	1	1	1	1	1	1	1	1	1	1	1	1	1	1	1	1	1	1
OG0000426	20	LSU ribosomal protein L33p @ LSU ribosomal protein L33p, zinc-independent			6	10	1	3	1	1	1	1	1	1	1	1	1	1	1	1	1	1	1	1	1	1	1	1
OG0000427	20	Transcription antitermination protein NusG			6	10	1	3	1	1	1	1	1	1	1	1	1	1	1	1	1	1	1	1	1	1	1	1
OG0000428	20	hypothetical protein			6	10	1	3	1	1	1	1	1	1	1	1	1	1	1	1	1	1	1	1	1	1	1	1
OG0000429	20	ATP-dependent Clp protease proteolytic subunit ClpP (EC 3.4.21.92)			6	10	1	3	1	1	1	1	1	1	1	1	1	1	1	1	1	1	1	1	1	1	1	1
OG0000431	20	Long-chain-fatty-acid--CoA ligase (EC 6.2.1.3)			6	10	1	3	1	1	1	1	1	1	1	1	1	1	1	1	1	1	1	1	1	1	1	1
OG0000432	20	ATP synthase beta chain (EC 3.6.3.14)			6	10	1	3	1	1	1	1	1	1	1	1	1	1	1	1	1	1	1	1	1	1	1	1
OG0000433	20	hypothetical protein			6	10	1	3	1	1	1	1	1	1	1	1	1	1	1	1	1	1	1	1	1	1	1	1
OG0000434	20	hypothetical protein			6	10	1	3	1	1	1	1	1	1	1	1	1	1	1	1	1	1	1	1	1	1	1	1
OG0000435	20	tRNA-specific 2-thiouridylase MnmA (EC 2.8.1.13)			6	10	1	3	1	1	1	1	1	1	1	1	1	1	1	1	1	1	1	1	1	1	1	1
OG0000436	20	Aspartyl-tRNA(Asn) amidotransferase subunit B (EC 6.3.5.6) @ Glutamyl-tRNA(Gln) amidotransferase subunit B (EC 6.3.5.7)	GatB	Aminoacyl-tRNA biosynthesis	6	10	1	3	1	1	1	1	1	1	1	1	1	1	1	1	1	1	1	1	1	1	1	1
OG0000437	20	Cell division protein DivIC (FtsB), stabilizes FtsL against RasP cleavage			6	10	1	3	1	1	1	1	1	1	1	1	1	1	1	1	1	1	1	1	1	1	1	1
OG0000438	20	D-alanine--D-alanine ligase (EC 6.3.2.4)			6	10	1	3	1	1	1	1	1	1	1	1	1	1	1	1	1	1	1	1	1	1	1	1
OG0000439	20	hypothetical protein			6	10	1	3	1	1	1	1	1	1	1	1	1	1	1	1	1	1	1	1	1	1	1	1
OG0000440	20	RNA polymerase sigma factor RpoD			6	10	1	3	1	1	1	1	1	1	1	1	1	1	1	1	1	1	1	1	1	1	1	1
OG0000441	20	DnaK suppressor protein, putative			6	10	1	3	1	1	1	1	1	1	1	1	1	1	1	1	1	1	1	1	1	1	1	1
OG0000442	20	Leucyl-tRNA synthetase (EC 6.1.1.4)			6	10	1	3	1	1	1	1	1	1	1	1	1	1	1	1	1	1	1	1	1	1	1	1
OG0000443	20	Acyl carrier protein	ACP	Fatty acid biosynthesis	6	10	1	3	1	1	1	1	1	1	1	1	1	1	1	1	1	1	1	1	1	1	1	1
OG0000444	20	ATP-dependent Clp protease ATP-binding subunit ClpX			6	10	1	3	1	1	1	1	1	1	1	1	1	1	1	1	1	1	1	1	1	1	1	1
OG0000445	20	ATP synthase F0 sector subunit c (EC 3.6.3.14)			6	10	1	3	1	1	1	1	1	1	1	1	1	1	1	1	1	1	1	1	1	1	1	1
OG0000447	20	ATP synthase F0 sector subunit a (EC 3.6.3.14)			6	10	1	3	1	1	1	1	1	1	1	1	1	1	1	1	1	1	1	1	1	1	1	1
OG0000448	20	Translation elongation factor LepA			6	10	1	3	1	1	1	1	1	1	1	1	1	1	1	1	1	1	1	1	1	1	1	1
OG0000449	20	Holliday junction ATP-dependent DNA helicase RuvB (EC 3.6.4.12)			6	10	1	3	1	1	1	1	1	1	1	1	1	1	1	1	1	1	1	1	1	1	1	1
OG0000450	20	Transcription elongation factor GreA			6	10	1	3	1	1	1	1	1	1	1	1	1	1	1	1	1	1	1	1	1	1	1	1
OG0000451	20	Apolipoprotein N-acyltransferase			6	10	1	3	1	1	1	1	1	1	1	1	1	1	1	1	1	1	1	1	1	1	1	1
OG0000452	20	Translation initiation factor 3			6	10	1	3	1	1	1	1	1	1	1	1	1	1	1	1	1	1	1	1	1	1	1	1
OG0000453	20	hypothetical protein			6	10	1	3	1	1	1	1	1	1	1	1	1	1	1	1	1	1	1	1	1	1	1	1
OG0000454	20	LSU ribosomal protein L16p (L10e)			6	10	1	3	1	1	1	1	1	1	1	1	1	1	1	1	1	1	1	1	1	1	1	1
OG0000455	20	LSU ribosomal protein L14p (L23e)			6	10	1	3	1	1	1	1	1	1	1	1	1	1	1	1	1	1	1	1	1	1	1	1
OG0000456	20	hypothetical protein			6	10	1	3	1	1	1	1	1	1	1	1	1	1	1	1	1	1	1	1	1	1	1	1
OG0000458	20	DNA mismatch repair protein MutL			6	10	1	3	1	1	1	1	1	1	1	1	1	1	1	1	1	1	1	1	1	1	1	1
OG0000459	20	ABC transporter-related permease with MCE domain			6	10	1	3	1	1	1	1	1	1	1	1	1	1	1	1	1	1	1	1	1	1	1	1
OG0000460	20	hypothetical protein			6	10	1	3	1	1	1	1	1	1	1	1	1	1	1	1	1	1	1	1	1	1	1	1
OG0000461	20	hypothetical protein			6	10	1	3	1	1	1	1	1	1	1	1	1	1	1	1	1	1	1	1	1	1	1	1
OG0000462	20	DNA-directed RNA polymerase alpha subunit (EC 2.7.7.6)			6	10	1	3	1	1	1	1	1	1	1	1	1	1	1	1	1	1	1	1	1	1	1	1
OG0000463	20	hypothetical protein			6	10	1	3	1	1	1	1	1	1	1	1	1	1	1	1	1	1	1	1	1	1	1	1
OG0000464	20	Protein translocase subunit SecD			6	10	1	3	1	1	1	1	1	1	1	1	1	1	1	1	1	1	1	1	1	1	1	1
OG0000465	20	LSU ribosomal protein L1p (L10Ae)			6	10	1	3	1	1	1	1	1	1	1	1	1	1	1	1	1	1	1	1	1	1	1	1
OG0000466	20	T6SS baseplate protein J-like component			6	10	1	3	1	1	1	1	1	1	1	1	1	1	1	1	1	1	1	1	1	1	1	1
OG0000467	20	Ribonuclease III (EC 3.1.26.3)			6	10	1	3	1	1	1	1	1	1	1	1	1	1	1	1	1	1	1	1	1	1	1	1
OG0000468	20	LSU ribosomal protein L11p (L12e)			6	10	1	3	1	1	1	1	1	1	1	1	1	1	1	1	1	1	1	1	1	1	1	1
OG0000469	20	MotA/TolQ/ExbB proton channel family protein			6	10	1	3	1	1	1	1	1	1	1	1	1	1	1	1	1	1	1	1	1	1	1	1
OG0000470	20	Transcription termination protein NusA			6	10	1	3	1	1	1	1	1	1	1	1	1	1	1	1	1	1	1	1	1	1	1	1
OG0000471	20	hypothetical protein			6	10	1	3	1	1	1	1	1	1	1	1	1	1	1	1	1	1	1	1	1	1	1	1
OG0000472	20	Acetyl-coenzyme A carboxyl transferase alpha chain (EC 6.4.1.2)	AccA	Fatty acid biosynthesis	6	10	1	3	1	1	1	1	1	1	1	1	1	1	1	1	1	1	1	1	1	1	1	1
OG0000473	20	LSU ribosomal protein L25p			6	10	1	3	1	1	1	1	1	1	1	1	1	1	1	1	1	1	1	1	1	1	1	1
OG0000474	20	SSU ribosomal protein S11p (S14e)			6	10	1	3	1	1	1	1	1	1	1	1	1	1	1	1	1	1	1	1	1	1	1	1
OG0000475	20	hypothetical protein			6	10	1	3	1	1	1	1	1	1	1	1	1	1	1	1	1	1	1	1	1	1	1	1
OG0000476	20	Site-specific tyrosine recombinase XerC			6	10	1	3	1	1	1	1	1	1	1	1	1	1	1	1	1	1	1	1	1	1	1	1
OG0000477	20	M23/M37 peptidase			6	10	1	3	1	1	1	1	1	1	1	1	1	1	1	1	1	1	1	1	1	1	1	1
OG0000478	20	putative exported protein			6	10	1	3	1	1	1	1	1	1	1	1	1	1	1	1	1	1	1	1	1	1	1	1
OG0000479	20	LSU ribosomal protein L27p			6	10	1	3	1	1	1	1	1	1	1	1	1	1	1	1	1	1	1	1	1	1	1	1
OG0000480	20	DNA topoisomerase I (EC 5.99.1.2)			6	10	1	3	1	1	1	1	1	1	1	1	1	1	1	1	1	1	1	1	1	1	1	1
OG0000481	20	tmRNA-binding protein SmpB			6	10	1	3	1	1	1	1	1	1	1	1	1	1	1	1	1	1	1	1	1	1	1	1
OG0000482	20	ABC transporter, substrate-binding protein (cluster 5, nickel/peptides/opines)			6	10	1	3	1	1	1	1	1	1	1	1	1	1	1	1	1	1	1	1	1	1	1	1
OG0000485	20	Translation elongation factor Ts			6	10	1	3	1	1	1	1	1	1	1	1	1	1	1	1	1	1	1	1	1	1	1	1
OG0000486	20	SSU ribosomal protein S2p (SAe)			6	10	1	3	1	1	1	1	1	1	1	1	1	1	1	1	1	1	1	1	1	1	1	1
OG0000487	20	LSU ribosomal protein L20p			6	10	1	3	1	1	1	1	1	1	1	1	1	1	1	1	1	1	1	1	1	1	1	1
OG0000488	20	Chromosome (plasmid) partitioning protein ParA			6	10	1	3	1	1	1	1	1	1	1	1	1	1	1	1	1	1	1	1	1	1	1	1
OG0000489	20	LSU ribosomal protein L3p (L3e)			6	10	1	3	1	1	1	1	1	1	1	1	1	1	1	1	1	1	1	1	1	1	1	1
OG0000490	20	Prolyl-tRNA synthetase (EC 6.1.1.15), archaeal/eukaryal type			6	10	1	3	1	1	1	1	1	1	1	1	1	1	1	1	1	1	1	1	1	1	1	1
OG0000491	20	DNA ligase (NAD(+)) (EC 6.5.1.2)			6	10	1	3	1	1	1	1	1	1	1	1	1	1	1	1	1	1	1	1	1	1	1	1
OG0000492	20	hypothetical protein			6	10	1	3	1	1	1	1	1	1	1	1	1	1	1	1	1	1	1	1	1	1	1	1
OG0000493	20	Phenylalanyl-tRNA synthetase alpha chain (EC 6.1.1.20)			6	10	1	3	1	1	1	1	1	1	1	1	1	1	1	1	1	1	1	1	1	1	1	1
OG0000494	20	Phage tail sheath protein FI			6	10	1	3	1	1	1	1	1	1	1	1	1	1	1	1	1	1	1	1	1	1	1	1
OG0000495	20	hypothetical protein			6	10	1	3	1	1	1	1	1	1	1	1	1	1	1	1	1	1	1	1	1	1	1	1
OG0000496	20	UDP-N-acetylmuramoyl-tripeptide--D-alanyl-D-alanine ligase (EC 6.3.2.10) / Alanine racemase (EC 5.1.1.1)			6	10	1	3	1	1	1	1	1	1	1	1	1	1	1	1	1	1	1	1	1	1	1	1
OG0000497	20	Translation initiation factor 2			6	10	1	3	1	1	1	1	1	1	1	1	1	1	1	1	1	1	1	1	1	1	1	1
OG0000498	20	Cytosol aminopeptidase PepA (EC 3.4.11.1)			6	10	1	3	1	1	1	1	1	1	1	1	1	1	1	1	1	1	1	1	1	1	1	1
OG0000499	20	Valyl-tRNA synthetase (EC 6.1.1.9)			6	10	1	3	1	1	1	1	1	1	1	1	1	1	1	1	1	1	1	1	1	1	1	1
OG0000500	20	LSU ribosomal protein L19p			6	10	1	3	1	1	1	1	1	1	1	1	1	1	1	1	1	1	1	1	1	1	1	1
OG0000501	20	3-oxoacyl-[acyl-carrier protein] reductase (EC 1.1.1.100), FadG			6	10	1	3	1	1	1	1	1	1	1	1	1	1	1	1	1	1	1	1	1	1	1	1
OG0000502	20	Thioredoxin			6	10	1	3	1	1	1	1	1	1	1	1	1	1	1	1	1	1	1	1	1	1	1	1
OG0000503	20	Mn-dependent transcriptional regulator MntR			6	10	1	3	1	1	1	1	1	1	1	1	1	1	1	1	1	1	1	1	1	1	1	1
OG0000504	20	FIG032842: Transcriptional regulator			6	10	1	3	1	1	1	1	1	1	1	1	1	1	1	1	1	1	1	1	1	1	1	1
OG0000505	20	hypothetical protein			6	10	1	3	1	1	1	1	1	1	1	1	1	1	1	1	1	1	1	1	1	1	1	1
OG0000506	20	LSU ribosomal protein L10p (P0)			6	10	1	3	1	1	1	1	1	1	1	1	1	1	1	1	1	1	1	1	1	1	1	1
OG0000004	19	hypothetical protein			5	10	1	3	1	1	1	1	1	0	1	1	1	1	1	1	1	1	1	1	1	1	1	1
OG0000026	19	hypothetical protein			5	10	1	3	1	1	1	0	1	1	1	1	1	1	1	1	1	1	1	1	1	1	1	1
OG0000039	19	Phospholipase/carboxylesterase family protein			6	10	0	3	1	1	1	1	1	1	0	1	1	1	1	1	1	1	1	1	1	1	1	1
OG0000059	19	hypothetical protein			6	10	1	2	1	1	1	1	1	1	1	1	1	1	1	1	1	1	1	1	1	0	1	1
OG0000070	19	hypothetical protein			6	9	1	3	1	1	1	1	1	1	1	1	1	1	1	0	1	1	1	1	1	1	1	1
OG0000102	19	Competence protein F homolog, phosphoribosyltransferase domain; protein YhgH required for utilization of DNA as sole source of carbon and energy			5	10	1	3	1	0	1	1	1	1	1	1	1	1	1	1	1	1	1	1	1	1	1	1
OG0000128	19	N(6)-L-threonylcarbamoyladenine synthase (EC 2.3.1.234)			6	10	1	2	1	1	1	1	1	1	1	1	1	1	1	1	1	1	1	1	1	1	1	0
OG0000164	19	Endonuclease IV (EC 3.1.21.2)			6	10	0	3	1	1	1	1	1	1	0	1	1	1	1	1	1	1	1	1	1	1	1	1
OG0000168	19	Endonuclease III (EC 4.2.99.18)			6	10	1	2	1	1	1	1	1	1	1	1	1	1	1	1	1	1	1	1	1	1	1	0
OG0000210	19	hypothetical protein			5	10	1	3	1	1	1	1	1	0	1	1	1	1	1	1	1	1	1	1	1	1	1	1
OG0000253	19	hypothetical protein			5	10	1	3	1	1	1	1	1	0	1	1	1	1	1	1	1	1	1	1	1	1	1	1
OG0000256	19	hypothetical protein			5	10	1	3	0	1	1	1	1	1	1	1	1	1	1	1	1	1	1	1	1	1	1	1
OG0000357	19	hypothetical protein			6	9	1	3	1	1	1	1	1	1	1	1	1	1	1	1	1	1	0	1	1	1	1	1
OG0000395	19	hypothetical protein			5	10	1	3	1	1	1	1	1	0	1	1	1	1	1	1	1	1	1	1	1	1	1	1
OG0000483	19	Nucleoside 5-triphosphatase RdgB (dHAPTP, dITP, XTP-specific) (EC 3.6.1.66)			6	10	0	3	1	1	1	1	1	1	0	1	1	1	1	1	1	1	1	1	1	1	1	1
OG0000508	19	ABC transporter, permease protein 2 (cluster 5, nickel/peptides/opines)			5	10	1	3	1	1	1	1	1	0	1	1	1	1	1	1	1	1	1	1	1	1	1	1
OG0000509	19	hypothetical protein			6	10	1	2	1	1	1	1	1	1	1	1	1	1	1	1	1	1	1	1	1	1	1	0
OG0000510	19	hypothetical protein			6	10	0	3	1	1	1	1	1	1	0	1	1	1	1	1	1	1	1	1	1	1	1	1
OG0000513	19	hypothetical protein			5	10	1	3	1	1	0	1	1	1	1	1	1	1	1	1	1	1	1	1	1	1	1	1
OG0000514	19	ATP synthase epsilon chain			5	10	1	3	1	1	1	1	1	0	1	1	1	1	1	1	1	1	1	1	1	1	1	1
OG0000515	19	Inorganic pyrophosphatase (EC 3.6.1.1)			6	10	0	3	1	1	1	1	1	1	0	1	1	1	1	1	1	1	1	1	1	1	1	1
OG0000516	19	Probable transcriptional regulatory protein YebC			6	10	1	2	1	1	1	1	1	1	1	1	1	1	1	1	1	1	1	1	1	1	1	0
OG0000517	19	UDP-N-acetylmuramate--L-alanine ligase (EC 6.3.2.8)			6	10	1	2	1	1	1	1	1	1	1	1	1	1	1	1	1	1	1	1	1	1	1	0
OG0000520	19	T6SS PAAR-repeat protein			6	10	1	2	1	1	1	1	1	1	1	1	1	1	1	1	1	1	1	1	1	1	1	0
OG0000522	19	Metal-dependent hydrolase YbeY, involved in rRNA and/or ribosome maturation and assembly			5	10	1	3	1	0	1	1	1	1	1	1	1	1	1	1	1	1	1	1	1	1	1	1
OG0000523	19	Transcription termination protein NusB			6	10	0	3	1	1	1	1	1	1	0	1	1	1	1	1	1	1	1	1	1	1	1	1
OG0000524	19	Cell division trigger factor			6	9	1	3	1	1	1	1	1	1	1	1	1	1	1	1	1	0	1	1	1	1	1	1
OG0000525	19	hypothetical protein			6	10	0	3	1	1	1	1	1	1	0	1	1	1	1	1	1	1	1	1	1	1	1	1
OG0000526	19	hypothetical protein			6	10	0	3	1	1	1	1	1	1	0	1	1	1	1	1	1	1	1	1	1	1	1	1
OG0000527	19	GPW/gp25 family protein			6	10	1	2	1	1	1	1	1	1	1	1	1	1	1	1	1	1	1	1	1	1	1	0
OG0000528	19	DNA internalization-related competence protein ComEC/Rec2			5	10	1	3	1	1	1	1	1	0	1	1	1	1	1	1	1	1	1	1	1	1	1	1
OG0000529	19	LSU ribosomal protein L36p @ LSU ribosomal protein L36p, zinc-independent			6	9	1	3	1	1	1	1	1	1	1	1	1	1	1	1	1	1	1	1	0	1	1	1
OG0000530	19	hypothetical protein			6	10	1	2	1	1	1	1	1	1	1	1	1	1	1	1	1	1	1	1	1	1	0	1
OG0000533	19	hypothetical protein			5	10	1	3	0	1	1	1	1	1	1	1	1	1	1	1	1	1	1	1	1	1	1	1
OG0000056	18	hypothetical protein			4	10	1	3	1	1	1	1	0	0	1	1	1	1	1	1	1	1	1	1	1	1	1	1
OG0000062	18	protein of unknown function			5	9	1	3	1	1	1	1	1	0	1	1	1	1	1	1	1	0	1	1	1	1	1	1
OG0000085	18	Branched-chain alpha-keto acid dehydrogenase, E1 component, alpha subunit (EC 1.2.4.4) / Branched-chain alpha-keto acid dehydrogenase, E1 component, beta subunit (EC 1.2.4.4)			6	10	1	1	1	1	1	1	1	1	1	1	1	1	1	1	1	1	1	1	1	0	1	0
OG0000117	18	hypothetical protein			4	10	1	3	0	1	1	0	1	1	1	1	1	1	1	1	1	1	1	1	1	1	1	1
OG0000250	18	DNA repair protein RadA			6	10	0	2	1	1	1	1	1	1	0	1	1	1	1	1	1	1	1	1	1	1	1	0
OG0000430	18	hypothetical protein			6	8	1	3	1	1	1	1	1	1	1	1	1	0	1	1	1	1	0	1	1	1	1	1
OG0000446	18	Dihydrolipoamide dehydrogenase of acetoin dehydrogenase (EC 1.8.1.4)			6	10	1	1	1	1	1	1	1	1	1	1	1	1	1	1	1	1	1	1	1	0	1	0
OG0000484	18	Phospholipase D (EC 3.1.4.4)			4	10	1	3	1	0	1	1	1	0	1	1	1	1	1	1	1	1	1	1	1	1	1	1
OG0000512	18	tRNA-dihydrouridine synthase DusB			6	8	1	3	1	1	1	1	1	1	1	1	1	1	1	1	1	0	0	1	1	1	1	1
OG0000521	18	Octanoate-[acyl-carrier-protein]-protein-N-octanoyltransferase (EC 2.3.1.181)	LipB	Lipoate biosynthesis	6	10	1	1	1	1	1	1	1	1	1	1	1	1	1	1	1	1	1	1	1	0	1	0
OG0000537	18	tRNA-i(6)A37 methylthiotransferase (EC 2.8.4.3)			6	10	1	1	1	1	1	1	1	1	1	1	1	1	1	1	1	1	1	1	1	0	1	0
OG0000538	18	hypothetical protein			6	8	1	3	1	1	1	1	1	1	1	0	0	1	1	1	1	1	1	1	1	1	1	1
OG0000539	18	Pyruvate dehydrogenase E1 component beta subunit (EC 1.2.4.1)			6	10	1	1	1	1	1	1	1	1	1	1	1	1	1	1	1	1	1	1	1	0	1	0
OG0000541	18	Oxygen-independent coproporphyrinogen-III oxidase-like protein YggW			6	10	1	1	1	1	1	1	1	1	1	1	1	1	1	1	1	1	1	1	1	0	1	0
OG0000544	18	Undecaprenyl diphosphate synthase (EC 2.5.1.31)			6	10	0	2	1	1	1	1	1	1	0	1	1	1	1	1	1	1	1	1	1	0	1	1
OG0000546	18	Dihydrolipoamide acyltransferase component of branched-chain alpha-keto acid dehydrogenase complex (EC 2.3.1.168)			6	10	1	1	1	1	1	1	1	1	1	1	1	1	1	1	1	1	1	1	1	0	1	0
OG0000547	18	LSU ribosomal protein L34p			6	9	1	2	1	1	1	1	1	1	1	1	1	0	1	1	1	1	1	1	1	1	0	1
OG0000549	18	Diaminopimelate epimerase (EC 5.1.1.7)			6	10	1	1	1	1	1	1	1	1	1	1	1	1	1	1	1	1	1	1	1	0	1	0
OG0000551	18	Dihydrolipoamide acetyltransferase component of pyruvate dehydrogenase complex (EC 2.3.1.12)	AceF	Pyruvate metabolism	6	10	1	1	1	1	1	1	1	1	1	1	1	1	1	1	1	1	1	1	1	0	1	0
OG0000552	18	hypothetical protein			6	8	1	3	1	1	1	1	1	1	1	0	0	1	1	1	1	1	1	1	1	1	1	1
OG0000553	18	Lipoyl synthase (EC 2.8.1.8)	LipA	Lipoate biosynthesis	6	10	1	1	1	1	1	1	1	1	1	1	1	1	1	1	1	1	1	1	1	0	1	0
OG0000555	18	Membrane protein insertion efficiency factor YidD			6	10	1	1	1	1	1	1	1	1	1	1	1	1	1	1	1	1	1	1	1	0	1	0
OG0000003	17	hypothetical protein			5	8	1	3	1	1	1	1	1	0	1	0	0	1	1	1	1	1	1	1	1	1	1	1
OG0000114	17	AAA+ ATPase superfamily protein YifB/ComM, associated with DNA recombination			5	8	1	3	1	1	1	1	1	0	1	0	0	1	1	1	1	1	1	1	1	1	1	1
OG0000170	17	hypothetical protein			6	7	1	3	1	1	1	1	1	1	1	1	1	0	0	0	1	1	1	1	1	1	1	1
OG0000511	17	Acetyltransferase			5	8	1	3	1	1	1	1	1	0	1	1	1	1	1	1	0	1	1	0	1	1	1	1
OG0000519	17	UPF0102 protein YraN			5	8	1	3	1	1	1	1	1	0	1	0	0	1	1	1	1	1	1	1	1	1	1	1
OG0000542	17	tRNA t(6)A37-methylthiotransferase (EC 2.8.4.5)			6	9	1	1	1	1	1	1	1	1	1	1	1	1	1	1	1	0	1	1	1	0	1	0
OG0000543	17	ATP-dependent protease subunit HslV (EC 3.4.25.2)			5	8	1	3	1	1	1	0	1	1	1	0	0	1	1	1	1	1	1	1	1	1	1	1
OG0000545	17	hypothetical protein			6	7	1	3	1	1	1	1	1	1	1	1	1	1	1	1	0	1	1	0	0	1	1	1
OG0000554	17	3-methyladenine DNA glycosylase			5	8	1	3	1	1	1	1	1	0	1	0	0	1	1	1	1	1	1	1	1	1	1	1
OG0000561	17	RNA methyltransferase, TrmH family			6	7	1	3	1	1	1	1	1	1	1	1	1	1	1	1	0	1	1	0	0	1	1	1
OG0000564	17	Branched-chain amino acid dehydrogenase [deaminating] (EC 1.4.1.9)(EC 1.4.1.23)			6	10	0	1	1	1	1	1	1	1	0	1	1	1	1	1	1	1	1	1	1	0	1	0
OG0000565	17	hypothetical protein			6	10	1	0	1	1	1	1	1	1	1	1	1	1	1	1	1	1	1	1	1	0	0	0
OG0000566	17	Rhomboid family protein			6	8	0	3	1	1	1	1	1	1	0	0	0	1	1	1	1	1	1	1	1	1	1	1
OG0000001	16	Transposase			6	6	1	3	1	1	1	1	1	1	1	0	0	0	1	1	1	1	0	1	1	1	1	1
OG0000007	16	hypothetical protein			4	8	1	3	0	1	1	1	0	1	1	0	0	1	1	1	1	1	1	1	1	1	1	1
OG0000457	16	Cystathionine gamma-lyase			6	6	1	3	1	1	1	1	1	1	1	1	1	0	1	1	0	1	1	0	0	1	1	1
OG0000562	16	Xaa-Pro aminopeptidase (EC 3.4.11.9)			5	8	1	2	1	1	1	1	1	0	1	0	0	1	1	1	1	1	1	1	1	1	1	0
OG0000567	16	hypothetical protein			5	8	1	2	1	1	1	0	1	1	1	0	0	1	1	1	1	1	1	1	1	1	0	1
OG0000574	16	ATP-dependent hsl protease ATP-binding subunit HslU			5	8	1	2	1	1	1	0	1	1	1	0	0	1	1	1	1	1	1	1	1	1	0	1
OG0000576	16	hypothetical protein			6	8	1	1	1	1	1	1	1	1	1	1	1	0	1	1	1	0	1	1	1	0	1	0
OG0000002	15	protein of unknown function			6	6	0	3	1	1	1	1	1	1	0	0	0	1	0	0	1	1	1	1	1	1	1	1
OG0000518	15	dCMP deaminase (EC 3.5.4.12)			6	6	1	2	1	1	1	1	1	1	1	0	0	1	0	0	1	1	1	1	1	0	1	1
OG0000550	15	Probable transmembrane protein			6	6	1	2	1	1	1	1	1	1	1	1	1	1	1	1	0	0	1	0	0	1	0	1
OG0000573	15	Putative periplasmic protein			5	7	0	3	1	1	1	1	1	0	0	0	0	1	1	1	0	1	1	1	1	1	1	1
OG0000575	15	Thermostable carboxypeptidase 1 (EC 3.4.17.19)			5	7	1	2	1	1	1	1	1	0	1	0	0	1	1	1	1	1	0	1	1	1	0	1
OG0000579	15	Recombination inhibitory protein MutS2			6	5	1	3	1	1	1	1	1	1	1	1	1	1	0	0	0	1	1	0	0	1	1	1
OG0000582	15	UPF0365 protein YqfA			6	8	1	0	1	1	1	1	1	1	1	0	0	1	1	1	1	1	1	1	1	0	0	0
OG0000024	14	protein of unknown function			5	6	0	3	1	1	0	1	1	1	0	0	0	1	1	1	1	0	0	1	1	1	1	1
OG0000540	14	hypothetical protein			5	5	1	3	1	1	1	1	1	0	1	0	0	1	0	0	1	0	1	1	1	1	1	1
OG0000588	14	Peptidase, M50 family protein			6	4	1	3	1	1	1	1	1	1	1	1	1	1	0	0	0	0	1	0	0	1	1	1
OG0000589	14	Queuine tRNA-ribosyltransferase (EC 2.4.2.29)			6	4	1	3	1	1	1	1	1	1	1	1	1	0	1	0	0	1	0	0	0	1	1	1
OG0000005	13	Mobile element protein			5	5	0	3	1	1	1	0	1	1	0	0	0	0	0	0	1	1	1	1	1	1	1	1
OG0000013	13	transposase			4	6	1	2	0	1	1	1	0	1	1	0	0	0	1	1	1	0	1	1	1	1	0	1
OG0000046	13	hypothetical protein			1	8	1	3	0	1	0	0	0	0	1	0	0	1	1	1	1	1	1	1	1	1	1	1
OG0000083	13	hypothetical protein 57 aa			0	10	0	3	0	0	0	0	0	0	0	1	1	1	1	1	1	1	1	1	1	1	1	1
OG0000255	13	hypothetical protein			1	10	0	2	0	0	0	0	0	1	0	1	1	1	1	1	1	1	1	1	1	1	1	0
OG0000257	13	Substrate-specific component BioY of biotin ECF transporter	BioY	Biotin biosynthesis	4	7	1	1	0	1	1	1	0	1	1	0	0	0	1	1	1	1	1	1	1	1	0	0
OG0000532	13	ATP-dependent DNA helicase RecG (EC 3.6.4.12)			0	10	0	3	0	0	0	0	0	0	0	1	1	1	1	1	1	1	1	1	1	1	1	1
OG0000548	13	hypothetical protein			4	6	0	3	1	1	0	1	1	0	0	0	0	0	0	1	1	1	1	1	1	1	1	1
OG0000578	13	tRNA (guanine(46)-N(7))-methyltransferase (EC 2.1.1.33)			5	5	0	3	1	1	1	1	1	0	0	0	0	1	1	1	0	1	1	0	0	1	1	1
OG0000585	13	Ribonuclease HII (EC 3.1.26.4)			3	9	1	0	0	1	1	1	0	0	1	1	1	1	1	1	1	1	0	1	1	0	0	0
OG0000592	13	N-acetylmuramoyl-L-alanine amidase (EC 3.5.1.28)			0	10	0	3	0	0	0	0	0	0	0	1	1	1	1	1	1	1	1	1	1	1	1	1
OG0000593	13	hypothetical protein			2	9	1	1	0	1	0	1	0	0	1	1	1	1	1	1	1	0	1	1	1	1	0	0
OG0000597	13	hypothetical protein			6	3	1	3	1	1	1	1	1	1	1	0	0	1	0	0	0	1	1	0	0	1	1	1
OG0000599	12	UPF0260 protein YcgN			6	2	1	3	1	1	1	1	1	1	1	0	0	1	0	0	0	1	0	0	0	1	1	1
OG0000600	12	Thymidylate synthase (EC 2.1.1.45)			6	3	1	2	1	1	1	1	1	1	1	0	0	1	0	0	0	1	1	0	0	1	0	1
OG0000608	12	Dihydrofolate reductase (EC 1.5.1.3)	FolA	Folate biosynthesis	6	3	1	2	1	1	1	1	1	1	1	0	0	1	0	0	0	1	1	0	0	1	0	1
OG0000041	11	hypothetical protein			5	3	1	2	1	1	1	1	1	0	1	0	0	0	1	1	0	0	1	0	0	0	1	1
OG0000061	11	hypothetical protein			2	7	1	1	0	1	0	0	0	1	1	0	0	1	1	1	1	0	1	1	1	1	0	0
OG0000254	11	hypothetical protein			2	5	1	3	0	1	0	1	0	0	1	0	0	1	0	0	1	0	1	1	1	1	1	1
OG0000587	11	ABC transporter, permease protein			6	1	1	3	1	1	1	1	1	1	1	0	0	0	0	0	0	1	0	0	0	1	1	1
OG0000590	11	Protein-L-isoaspartate O-methyltransferase (EC 2.1.1.77)			1	8	0	2	0	1	0	0	0	0	0	0	0	1	1	1	1	1	1	1	1	1	0	1
OG0000606	11	TsaC protein (YrdC-Sua5 domains) required for threonylcarbamoyladenosine t(6)A37 modification in tRNA			5	5	1	0	1	1	0	1	1	1	1	0	0	1	1	1	0	1	1	0	0	0	0	0
OG0000609	11	Pyruvate, phosphate dikinase (EC 2.7.9.1)	PpdK	Glycolysis	5	3	0	3	1	1	0	1	1	1	0	0	0	1	1	0	0	1	0	0	0	1	1	1
OG0000613	11	Phosphoenolpyruvate carboxykinase [ATP] (EC 4.1.1.49)	PckA	Glycolysis	1	8	1	1	0	0	1	0	0	0	1	1	1	0	1	1	1	0	1	1	1	0	1	0
OG0000620	11	Exopolyphosphatase			6	1	1	3	1	1	1	1	1	1	1	0	0	0	0	0	0	1	0	0	0	1	1	1
OG0000622	11	DNA topoisomerase IV subunit B (EC 5.99.1.3)			6	1	1	3	1	1	1	1	1	1	1	0	0	0	0	0	0	1	0	0	0	1	1	1
OG0000624	11	DNA topoisomerase IV subunit A (EC 5.99.1.3)			6	1	1	3	1	1	1	1	1	1	1	0	0	0	0	0	0	1	0	0	0	1	1	1
OG0000627	11	Lipoprotein releasing system transmembrane protein LolC			6	1	1	3	1	1	1	1	1	1	1	0	0	0	0	0	0	1	0	0	0	1	1	1
OG0000632	11	hypothetical protein			3	5	1	2	0	1	0	1	0	1	1	0	0	0	0	1	1	1	0	1	1	1	1	0
OG0000634	11	hypothetical protein			0	10	0	1	0	0	0	0	0	0	0	1	1	1	1	1	1	1	1	1	1	0	1	0
OG0000635	11	hypothetical protein			1	8	0	2	0	1	0	0	0	0	0	0	0	1	1	1	1	1	1	1	1	0	1	1
OG0000006	10	Conserved protein, with a weak D-galactarate dehydratase/altronate hydrolase domain			5	3	1	1	1	1	1	1	1	0	1	0	0	0	1	0	1	0	0	1	0	1	0	0
OG0000027	10	hypothetical protein			4	3	1	2	0	1	1	0	1	1	1	0	0	0	0	0	1	0	1	0	1	1	0	1
OG0000043	10	hypothetical protein			6	1	0	3	1	1	1	1	1	1	0	0	0	0	0	0	0	0	1	0	0	1	1	1
OG0000049	10	hypothetical protein			0	8	0	2	0	0	0	0	0	0	0	0	0	1	1	1	1	1	1	1	1	0	1	1
OG0000580	10	hypothetical protein			4	2	1	3	1	1	0	1	1	0	1	0	0	0	0	0	0	1	1	0	0	1	1	1
OG0000596	10	hypothetical protein			2	6	1	1	0	1	0	0	0	1	1	0	0	1	1	1	1	0	0	1	1	0	1	0
OG0000603	10	hypothetical protein			0	7	0	3	0	0	0	0	0	0	0	0	0	1	1	1	1	1	1	1	0	1	1	1
OG0000610	10	Methylated-DNA--protein-cysteine methyltransferase (EC 2.1.1.63)			3	5	1	1	0	1	1	1	0	0	1	0	0	0	1	1	1	0	1	0	1	1	0	0
OG0000621	10	hypothetical protein			5	1	1	3	1	1	1	1	1	0	1	0	0	0	0	0	0	1	0	0	0	1	1	1
OG0000625	10	hypothetical protein			4	2	1	3	1	1	0	1	0	1	1	0	0	1	0	0	0	0	1	0	0	1	1	1
OG0000647	10	Siderophore (Surfactin) biosynthesis regulatory protein			6	0	1	3	1	1	1	1	1	1	1	0	0	0	0	0	0	0	0	0	0	1	1	1
OG0000648	10	Small heat shock protein			2	6	0	2	1	0	1	0	0	0	0	0	0	1	0	0	1	1	1	1	1	0	1	1
OG0000649	10	hypothetical protein			0	8	0	2	0	0	0	0	0	0	0	0	0	1	1	1	1	1	1	1	1	1	1	0
OG0000650	10	hypothetical protein			0	7	0	3	0	0	0	0	0	0	0	0	0	0	1	1	1	1	1	1	1	1	1	1
OG0000653	10	Carbonic anhydrase, beta class (EC 4.2.1.1)			3	5	1	1	0	1	0	1	0	1	1	0	0	0	1	1	1	0	0	1	1	0	1	0
OG0000016	9	Pilin gene-inverting protein			4	3	0	2	1	1	0	1	0	1	0	0	0	0	0	0	0	1	1	0	1	1	0	1
OG0000036	9	Polyketide synthase modules and related proteins			1	7	0	1	0	0	0	0	0	1	0	0	0	0	1	1	1	1	1	1	1	0	1	0
OG0000534	9	hypothetical protein			1	7	1	0	0	1	0	0	0	0	1	1	1	0	1	1	1	0	0	1	1	0	0	0
OG0000536	9	Site-specific recombinase, resolvase family			4	3	1	1	1	1	0	1	0	1	1	0	0	0	1	0	0	1	0	1	0	0	1	0
OG0000581	9	Muramoyltetrapeptide carboxypeptidase (EC 3.4.17.13)			4	2	0	3	1	0	1	1	1	0	0	0	0	0	0	0	0	1	1	0	0	1	1	1
OG0000594	9	hypothetical protein			1	7	0	1	0	1	0	0	0	0	0	0	0	1	1	1	1	0	1	1	1	0	1	0
OG0000595	9	hypothetical protein			0	8	1	0	0	0	0	0	0	0	1	0	0	1	1	1	1	1	1	1	1	0	0	0
OG0000617	9	hypothetical protein			0	8	0	1	0	0	0	0	0	0	0	0	0	1	1	1	1	1	1	1	1	0	1	0
OG0000619	9	Putative membrane protein precursor			5	1	0	3	1	1	1	0	1	1	0	0	0	0	0	0	0	1	0	0	0	1	1	1
OG0000623	9	Glycerol-3-phosphate dehydrogenase [NAD(P)+] (EC 1.1.1.94)	GpsA	Glycerol metabolism	6	1	1	1	1	1	1	1	1	1	1	0	0	0	0	0	0	0	0	1	0	0	0	1
OG0000628	9	dTDP-4-dehydrorhamnose reductase (EC 1.1.1.133)			6	1	1	1	1	1	1	1	1	1	1	0	0	0	0	0	0	1	0	0	0	0	1	0
OG0000629	9	hypothetical protein			0	7	0	2	0	0	0	0	0	0	0	0	0	1	1	1	1	0	1	1	1	1	0	1
OG0000646	9	dTDP-4-dehydrorhamnose 3,5-epimerase (EC 5.1.3.13)			6	1	1	1	1	1	1	1	1	1	1	0	0	0	0	0	0	1	0	0	0	0	1	0
OG0000651	9	AmpG permease			0	9	0	0	0	0	0	0	0	0	0	1	1	1	1	1	1	0	1	1	1	0	0	0
OG0000655	9	hypothetical protein			6	1	0	2	1	1	1	1	1	1	0	0	0	0	0	0	0	1	0	0	0	1	0	1
OG0000657	9	hypothetical protein			6	1	0	2	1	1	1	1	1	1	0	0	0	0	0	0	0	1	0	0	0	1	1	0
OG0000010	8	hypothetical protein			2	4	0	2	0	1	0	0	0	1	0	0	0	0	0	0	1	0	1	1	1	1	0	1
OG0000012	8	exported protein of unknown function			5	3	0	0	1	1	1	1	1	0	0	0	0	1	1	1	0	0	0	0	0	0	0	0
OG0000017	8	Retron-type RNA-directed DNA polymerase (EC 2.7.7.49)			4	2	1	1	0	1	0	1	1	1	1	0	0	0	0	0	0	1	0	1	0	1	0	0
OG0000019	8	protein of unknown function			3	3	1	1	1	0	0	0	1	1	1	0	0	0	0	0	1	0	0	1	1	1	0	0
OG0000025	8	hypothetical protein			4	2	0	2	0	1	1	1	0	1	0	0	0	0	0	0	0	1	0	0	1	1	1	0
OG0000052	8	hypothetical protein			2	5	1	0	0	1	1	0	0	0	1	0	0	0	1	1	1	0	0	1	1	0	0	0
OG0000075	8	hypothetical protein			4	1	0	3	0	1	1	1	1	0	0	0	0	0	0	0	0	0	1	0	0	1	1	1
OG0000154	8	hypothetical protein			4	1	1	2	1	1	1	0	1	0	1	0	0	0	0	0	0	0	1	0	0	0	1	1
OG0000557	8	hypothetical protein			0	8	0	0	0	0	0	0	0	0	0	0	0	1	1	1	1	1	1	1	1	0	0	0
OG0000584	8	COG0488: ATPase components of ABC transporters with duplicated ATPase domains			0	6	0	2	0	0	0	0	0	0	0	0	0	1	0	0	1	1	1	1	1	1	1	0
OG0000602	8	hypothetical protein			0	7	0	1	0	0	0	0	0	0	0	0	0	1	1	1	1	0	1	1	1	1	0	0
OG0000615	8	hypothetical protein			1	5	1	1	0	1	0	0	0	0	1	0	0	1	1	1	0	0	1	0	1	0	1	0
OG0000631	8	hypothetical protein			0	5	1	2	0	0	0	0	0	0	1	0	0	0	1	1	0	1	1	0	1	1	1	0
OG0000656	8	hypothetical protein			6	0	0	2	1	1	1	1	1	1	0	0	0	0	0	0	0	0	0	0	0	0	1	1
OG0000661	8	Glucose-1-phosphate thymidylyltransferase (EC 2.7.7.24)			0	6	1	1	0	0	0	0	0	0	1	0	0	1	0	0	1	1	1	1	1	1	0	0
OG0000668	8	Ribosyl nicotinamide transporter, PnuC-like			6	0	1	1	1	1	1	1	1	1	1	0	0	0	0	0	0	0	0	0	0	0	1	0
OG0000669	8	NAD kinase (EC 2.7.1.23)			5	1	1	1	1	0	1	1	1	1	1	0	0	0	0	0	0	1	0	0	0	0	1	0
OG0000671	8	hypothetical protein			6	0	1	1	1	1	1	1	1	1	1	0	0	0	0	0	0	0	0	0	0	0	1	0
OG0000674	8	hypothetical protein			6	1	1	0	1	1	1	1	1	1	1	0	0	0	0	0	0	1	0	0	0	0	0	0
OG0000676	8	hypothetical protein			0	5	0	3	0	0	0	0	0	0	0	0	0	0	1	1	0	1	0	1	1	1	1	1
OG0000677	8	hypothetical protein			0	8	0	0	0	0	0	0	0	0	0	1	1	0	1	1	1	1	0	1	1	0	0	0
OG0000678	8	Thymidylate synthase ThyX (EC 2.1.1.148)			0	7	0	1	0	0	0	0	0	0	0	1	1	0	1	1	1	0	0	1	1	0	1	0
OG0000679	8	Oligopeptide ABC transporter, substrate-binding protein OppA (TC 3.A.1.5.1)			0	7	0	1	0	0	0	0	0	0	0	0	0	1	1	1	1	0	1	1	1	0	1	0
OG0000021	7	hypothetical protein			5	1	0	1	0	1	1	1	1	1	0	0	0	0	0	0	0	1	0	0	0	0	1	0
OG0000022	7	hypothetical protein			0	5	0	2	0	0	0	0	0	0	0	0	0	1	0	0	1	0	1	1	1	1	0	1
OG0000057	7	hypothetical protein			0	6	0	1	0	0	0	0	0	0	0	0	0	1	1	1	0	1	1	0	1	0	0	1
OG0000583	7	hypothetical protein			4	3	0	0	1	1	0	1	1	0	0	0	0	0	0	0	1	0	0	1	1	0	0	0
OG0000626	7	N-acetylmuramoyl-L-alanine amidase (EC 3.5.1.28)			2	4	0	1	1	1	0	0	0	0	0	0	0	1	1	1	0	0	0	0	1	0	1	0
OG0000633	7	hypothetical protein			0	4	0	3	0	0	0	0	0	0	0	0	0	0	1	1	0	0	1	0	1	1	1	1
OG0000659	7	hypothetical protein			0	6	0	1	0	0	0	0	0	0	0	0	0	1	1	1	1	0	0	1	1	1	0	0
OG0000660	7	hypothetical protein			0	4	0	3	0	0	0	0	0	0	0	0	0	1	1	1	0	0	1	0	0	1	1	1
OG0000663	7	Radical SAM domain protein			0	7	0	0	0	0	0	0	0	0	0	0	0	1	1	1	1	0	1	1	1	0	0	0
OG0000672	7	Adenosylmethionine-8-amino-7-oxononanoate aminotransferase (EC 2.6.1.62)	BioA	Biotin biosynthesis	3	2	0	2	1	0	0	1	1	0	0	0	0	1	0	0	0	0	1	0	0	1	1	0
OG0000680	7	hypothetical protein			4	3	0	0	0	1	1	1	0	1	0	0	0	1	1	1	0	0	0	0	0	0	0	0
OG0000681	7	hypothetical protein			0	6	0	1	0	0	0	0	0	0	0	0	0	1	1	1	1	0	0	1	1	0	0	1
OG0000697	7	Triosephosphate isomerase (EC 5.3.1.1)	Tpi	Glycolysis	6	0	1	0	1	1	1	1	1	1	1	0	0	0	0	0	0	0	0	0	0	0	0	0
OG0000699	7	ORF82			5	0	1	1	1	1	1	1	0	1	1	0	0	0	0	0	0	0	0	0	0	0	1	0
OG0000700	7	Acetyl-CoA synthetase (EC 6.2.1.1)			6	0	0	1	1	1	1	1	1	1	0	0	0	0	0	0	0	0	0	0	0	0	1	0
OG0000702	7	Glutathione peroxidase			6	0	1	0	1	1	1	1	1	1	1	0	0	0	0	0	0	0	0	0	0	0	0	0
OG0000704	7	Cold shock protein of CSP family			6	0	0	1	1	1	1	1	1	1	0	0	0	0	0	0	0	0	0	0	0	0	1	0
OG0000705	7	NAD-dependent glyceraldehyde-3-phosphate dehydrogenase (EC 1.2.1.12)	Gap	Glycolysis	6	0	1	0	1	1	1	1	1	1	1	0	0	0	0	0	0	0	0	0	0	0	0	0
OG0000706	7	Phosphoglycerate kinase (EC 2.7.2.3)	Pgk	Glycolysis	6	0	1	0	1	1	1	1	1	1	1	0	0	0	0	0	0	0	0	0	0	0	0	0
OG0000708	7	hypothetical protein			5	0	1	1	1	1	1	1	1	0	1	0	0	0	0	0	0	0	0	0	0	0	1	0
OG0000712	7	hypothetical protein			0	4	0	3	0	0	0	0	0	0	0	0	0	0	0	0	1	0	1	1	1	1	1	1
OG0000713	7	hypothetical protein			0	5	0	2	0	0	0	0	0	0	0	0	0	0	1	1	1	0	0	1	1	1	0	1
OG0000714	7	hypothetical protein			0	7	0	0	0	0	0	0	0	0	0	0	0	1	1	1	1	1	0	1	1	0	0	0
OG0000014	6	hypothetical protein			0	5	0	1	0	0	0	0	0	0	0	0	0	0	1	1	1	0	0	1	1	0	0	1
OG0000028	6	protein of unknown function			5	0	1	0	1	1	0	1	1	1	1	0	0	0	0	0	0	0	0	0	0	0	0	0
OG0000029	6	hypothetical protein			5	0	1	0	1	1	1	1	1	0	1	0	0	0	0	0	0	0	0	0	0	0	0	0
OG0000037	6	hypothetical protein			4	2	0	0	1	1	0	1	0	1	0	0	0	0	1	1	0	0	0	0	0	0	0	0
OG0000038	6	hypothetical protein			3	2	1	0	0	1	1	1	0	0	1	0	0	0	1	1	0	0	0	0	0	0	0	0
OG0000044	6	hypothetical protein			5	0	1	0	1	1	0	1	1	1	1	0	0	0	0	0	0	0	0	0	0	0	0	0
OG0000058	6	hypothetical protein			4	2	0	0	1	1	0	1	1	0	0	1	1	0	0	0	0	0	0	0	0	0	0	0
OG0000563	6	hypothetical protein			4	2	0	0	1	1	0	1	1	0	0	1	1	0	0	0	0	0	0	0	0	0	0	0
OG0000569	6	hypothetical protein			3	2	0	1	0	0	0	1	1	1	0	0	0	0	0	0	1	0	1	0	0	0	0	1
OG0000612	6	hypothetical protein			0	3	0	3	0	0	0	0	0	0	0	0	0	1	0	0	0	1	1	0	0	1	1	1
OG0000636	6	hypothetical protein			0	5	0	1	0	0	0	0	0	0	0	0	0	0	1	1	1	0	0	1	1	0	1	0
OG0000652	6	hypothetical protein			0	5	0	1	0	0	0	0	0	0	0	0	0	0	1	1	1	0	0	1	1	0	1	0
OG0000662	6	hypothetical protein			0	5	0	1	0	0	0	0	0	0	0	0	0	1	1	1	0	0	0	1	1	1	0	0
OG0000673	6	Enolase (EC 4.2.1.11)	Eno	Glycolysis	5	0	1	0	1	1	0	1	1	1	1	0	0	0	0	0	0	0	0	0	0	0	0	0
OG0000686	6	hypothetical protein			0	4	0	2	0	0	0	0	0	0	0	0	0	0	1	1	0	1	1	0	0	0	1	1
OG0000719	6	hypothetical protein			0	4	0	2	0	0	0	0	0	0	0	0	0	0	1	1	0	1	1	0	0	0	1	1
OG0000739	6	2,3-bisphosphoglycerate-independent phosphoglycerate mutase (EC 5.4.2.12)	Pgm	Glycolysis	5	0	1	0	1	1	0	1	1	1	1	0	0	0	0	0	0	0	0	0	0	0	0	0
OG0000740	6	hypothetical protein			2	4	0	0	1	1	0	0	0	0	0	0	0	0	1	1	1	0	0	1	0	0	0	0
OG0000741	6	23S rRNA (adenine(2503)-C(2))-methyltransferase @ tRNA (adenine(37)-C(2))-methyltransferase (EC 2.1.1.192)			5	0	1	0	1	1	1	1	1	0	1	0	0	0	0	0	0	0	0	0	0	0	0	0
OG0000742	6	Biotin synthase (EC 2.8.1.6)	BioB	Biotin biosynthesis	3	2	0	1	1	1	0	1	0	0	0	0	0	0	0	0	1	0	0	1	0	0	1	0
OG0000745	6	hypothetical protein			1	4	0	1	0	1	0	0	0	0	0	0	0	0	1	1	1	0	0	1	0	1	0	0
OG0000747	6	hypothetical protein			1	3	0	2	0	0	0	0	0	1	0	0	0	0	0	0	1	0	0	1	1	1	1	0
OG0000754	6	hypothetical protein			0	5	0	1	0	0	0	0	0	0	0	0	0	0	0	0	1	1	1	1	1	0	0	1
OG0000757	6	hypothetical protein			5	0	1	0	0	1	1	1	1	1	1	0	0	0	0	0	0	0	0	0	0	0	0	0
OG0000064	5	protein of unknown function			4	0	0	1	1	1	0	1	1	0	0	0	0	0	0	0	0	0	0	0	0	0	1	0
OG0000076	5	hypothetical protein			0	5	0	0	0	0	0	0	0	0	0	0	0	0	1	1	1	0	0	1	1	0	0	0
OG0000089	5	Resolvase			4	0	1	0	1	1	0	1	1	0	1	0	0	0	0	0	0	0	0	0	0	0	0	0
OG0000152	5	Mobile element protein			1	1	0	3	0	0	0	0	1	0	0	0	0	0	0	0	0	0	1	0	0	1	1	1
OG0000397	5	hypothetical protein			4	0	1	0	1	1	0	1	0	1	1	0	0	0	0	0	0	0	0	0	0	0	0	0
OG0000531	5	hypothetical protein			0	3	0	2	0	0	0	0	0	0	0	0	0	0	0	0	0	0	1	1	1	1	1	0
OG0000598	5	hypothetical protein			3	2	0	0	1	1	0	1	0	0	0	0	0	0	1	1	0	0	0	0	0	0	0	0
OG0000601	5	protein of unknown function			4	0	1	0	1	1	0	1	0	1	1	0	0	0	0	0	0	0	0	0	0	0	0	0
OG0000637	5	ATP-binding cassette domain-containing protein			1	2	1	1	0	1	0	0	0	0	1	0	0	0	0	0	0	0	1	0	1	0	1	0
OG0000683	5	hypothetical protein			0	4	0	1	0	0	0	0	0	0	0	0	0	1	1	1	0	0	1	0	0	0	0	1
OG0000685	5	hypothetical protein			3	0	1	1	0	1	1	1	0	0	1	0	0	0	0	0	0	0	0	0	0	0	1	0
OG0000688	5	CPBP family intramembrane metalloprotease			1	4	0	0	0	1	0	0	0	0	0	0	0	0	1	1	0	0	0	1	1	0	0	0
OG0000701	5	CTP synthase (EC 6.3.4.2)			2	3	0	0	1	1	0	0	0	0	0	0	0	1	1	0	0	1	0	0	0	0	0	0
OG0000703	5	hypothetical protein			3	2	0	0	1	1	0	0	1	0	0	0	0	0	1	1	0	0	0	0	0	0	0	0
OG0000711	5	hypothetical protein			1	2	0	2	0	0	0	0	1	0	0	0	0	0	0	0	0	1	1	0	0	1	0	1
OG0000715	5	hypothetical protein			1	4	0	0	0	1	0	0	0	0	0	0	0	1	1	1	0	0	0	0	1	0	0	0
OG0000716	5	hypothetical protein			0	5	0	0	0	0	0	0	0	0	0	0	0	1	0	0	1	0	1	1	1	0	0	0
OG0000721	5	hypothetical protein			0	5	0	0	0	0	0	0	0	0	0	0	0	0	1	1	1	0	0	1	1	0	0	0
OG0000738	5	Heat shock protease			4	0	1	0	1	1	0	1	1	0	1	0	0	0	0	0	0	0	0	0	0	0	0	0
OG0000748	5	hypothetical protein			0	5	0	0	0	0	0	0	0	0	0	0	0	1	1	1	0	0	0	1	1	0	0	0
OG0000753	5	hypothetical protein			0	5	0	0	0	0	0	0	0	0	0	0	0	0	1	1	1	0	0	1	1	0	0	0
OG0000758	5	GldJ			4	0	1	0	0	1	1	1	0	1	1	0	0	0	0	0	0	0	0	0	0	0	0	0
OG0000759	5	hypothetical protein			4	0	1	0	0	1	1	1	0	1	1	0	0	0	0	0	0	0	0	0	0	0	0	0
OG0000773	5	Large-conductance mechanosensitive channel			5	0	0	0	1	1	0	1	1	1	0	0	0	0	0	0	0	0	0	0	0	0	0	0
OG0000776	5	Pimeloyl-[acyl-carrier protein] methyl ester esterase BioH (EC 3.1.1.85)	BioH	Biotin biosynthesis	3	1	0	1	1	0	0	1	1	0	0	0	0	1	0	0	0	0	0	0	0	0	1	0
OG0000778	5	8-amino-7-oxononanoate synthase (EC 2.3.1.47)	BioF	Biotin biosynthesis	3	1	0	1	1	0	0	1	1	0	0	0	0	1	0	0	0	0	0	0	0	0	1	0
OG0000780	5	Malonyl-[acyl-carrier protein] O-methyltransferase (EC 2.1.1.197)	BioC	Biotin biosynthesis	3	1	0	1	1	0	0	1	1	0	0	0	0	1	0	0	0	0	0	0	0	0	1	0
OG0000781	5	Dethiobiotin synthase BioD (EC 6.3.3.3)	BioD	Biotin biosynthesis	3	1	0	1	1	0	0	1	1	0	0	0	0	1	0	0	0	0	0	0	0	0	1	0
OG0000792	5	hypothetical protein			0	5	0	0	0	0	0	0	0	0	0	0	0	1	0	0	1	0	1	1	1	0	0	0
OG0000794	5	Amine oxidase, flavin-containing			0	4	0	1	0	0	0	0	0	0	0	0	0	0	1	1	0	1	0	0	1	0	1	0
OG0000795	5	hypothetical protein			1	3	0	1	0	0	0	0	0	1	0	0	0	0	0	0	1	0	0	1	1	0	1	0
OG0000799	5	Biotin--protein ligase (EC 6.3.4.9, EC 6.3.4.10, EC 6.3.4.11, EC 6.3.4.15)			2	2	0	1	0	0	0	1	0	1	0	0	0	0	1	1	0	0	0	0	0	0	0	1
OG0000802	5	hypothetical protein			0	5	0	0	0	0	0	0	0	0	0	0	0	0	1	1	1	0	0	1	1	0	0	0
OG0000803	5	hypothetical protein			0	5	0	0	0	0	0	0	0	0	0	0	0	0	1	1	1	0	0	1	1	0	0	0
OG0000806	5	hypothetical protein			0	5	0	0	0	0	0	0	0	0	0	0	0	0	1	1	1	0	0	1	1	0	0	0
OG0000814	5	hypothetical protein			4	0	1	0	0	1	1	1	0	1	1	0	0	0	0	0	0	0	0	0	0	0	0	0
OG0000816	5	FIG00908070: hypothetical protein			4	0	1	0	0	1	1	1	0	1	1	0	0	0	0	0	0	0	0	0	0	0	0	0
OG0000818	5	GldJ			4	0	1	0	0	1	1	1	0	1	1	0	0	0	0	0	0	0	0	0	0	0	0	0
OG0000820	5	Transmembrane component BioN of energizing module of biotin ECF transporter			4	0	1	0	0	1	1	1	0	1	1	0	0	0	0	0	0	0	0	0	0	0	0	0
OG0000821	5	hypothetical protein			4	0	1	0	0	1	1	1	0	1	1	0	0	0	0	0	0	0	0	0	0	0	0	0
OG0000822	5	hypothetical protein			4	0	1	0	0	1	1	1	0	1	1	0	0	0	0	0	0	0	0	0	0	0	0	0
OG0000823	5	hypothetical protein			4	0	1	0	0	1	1	1	0	1	1	0	0	0	0	0	0	0	0	0	0	0	0	0
OG0000011	4	Mobile element protein			4	0	0	0	1	0	1	0	1	1	0	0	0	0	0	0	0	0	0	0	0	0	0	0
OG0000018	4	hypothetical protein			1	2	1	0	0	0	1	0	0	0	1	0	0	0	1	1	0	0	0	0	0	0	0	0
OG0000068	4	hypothetical protein			3	1	0	0	0	1	1	1	0	0	0	0	0	0	0	0	0	0	0	1	0	0	0	0
OG0000535	4	hypothetical protein			3	1	0	0	0	1	1	1	0	0	0	0	0	0	0	0	0	1	0	0	0	0	0	0
OG0000572	4	hypothetical protein			3	1	0	0	1	1	0	1	0	0	0	0	0	0	0	1	0	0	0	0	0	0	0	0
OG0000577	4	hypothetical protein			3	0	1	0	1	1	0	1	0	0	1	0	0	0	0	0	0	0	0	0	0	0	0	0
OG0000604	4	hypothetical protein			2	2	0	0	0	1	1	0	0	0	0	0	0	0	1	1	0	0	0	0	0	0	0	0
OG0000616	4	hypothetical protein			0	3	0	1	0	0	0	0	0	0	0	0	0	1	0	0	0	1	1	0	0	0	1	0
OG0000630	4	hypothetical protein			0	1	1	2	0	0	0	0	0	0	1	0	0	0	0	0	0	0	1	0	0	1	0	1
OG0000639	4	similar to ankyrin 2,3/unc44			1	2	1	0	0	0	1	0	0	0	1	0	0	0	1	1	0	0	0	0	0	0	0	0
OG0000675	4	hypothetical protein			0	3	0	1	0	0	0	0	0	0	0	0	0	0	1	1	0	1	0	0	0	1	0	0
OG0000684	4	hypothetical protein			0	2	1	1	0	0	0	0	0	0	1	0	0	1	0	1	0	0	0	0	0	0	1	0
OG0000689	4	hypothetical protein			0	4	0	0	0	0	0	0	0	0	0	0	0	0	1	1	1	0	0	1	0	0	0	0
OG0000695	4	hypothetical protein			4	0	0	0	0	1	1	1	1	0	0	0	0	0	0	0	0	0	0	0	0	0	0	0
OG0000710	4	hypothetical protein			0	2	0	2	0	0	0	0	0	0	0	0	0	1	0	0	0	0	1	0	0	1	0	1
OG0000717	4	hypothetical protein			1	3	0	0	0	0	1	0	0	0	0	0	0	1	1	1	0	0	0	0	0	0	0	0
OG0000718	4	Xenobiotic acyltransferase XAT family			1	2	0	1	0	0	0	0	0	1	0	0	0	0	1	1	0	0	0	0	0	0	1	0
OG0000720	4	hypothetical protein			0	4	0	0	0	0	0	0	0	0	0	0	0	0	1	1	0	1	1	0	0	0	0	0
OG0000737	4	hypothetical protein			1	2	0	1	1	0	0	0	0	0	0	0	0	0	1	1	0	0	0	0	0	1	0	0
OG0000746	4	Bis(5'-nucleosyl)-tetraphosphatase, symmetrical (EC 3.6.1.41)			0	1	0	3	0	0	0	0	0	0	0	0	0	0	0	0	0	1	0	0	0	1	1	1
OG0000750	4	hypothetical protein			0	3	1	0	0	0	0	0	0	0	1	0	0	1	1	1	0	0	0	0	0	0	0	0
OG0000765	4	hypothetical protein			4	0	0	0	0	1	1	1	0	1	0	0	0	0	0	0	0	0	0	0	0	0	0	0
OG0000772	4	Mobile element protein			2	2	0	0	1	0	0	1	0	0	0	0	0	0	1	1	0	0	0	0	0	0	0	0
OG0000774	4	hypothetical protein			4	0	0	0	1	0	1	1	1	0	0	0	0	0	0	0	0	0	0	0	0	0	0	0
OG0000779	4	hypothetical protein			1	2	0	1	1	0	0	0	0	0	0	0	0	0	0	0	0	1	1	0	0	0	0	1
OG0000782	4	hypothetical protein			0	2	0	2	0	0	0	0	0	0	0	0	0	0	0	0	0	0	1	1	0	1	1	0
OG0000783	4	hypothetical protein			0	2	0	2	0	0	0	0	0	0	0	0	0	1	0	0	0	0	1	0	0	1	0	1
OG0000786	4	hypothetical protein			1	2	0	1	0	1	0	0	0	0	0	0	0	0	0	0	0	0	0	1	1	1	0	0
OG0000788	4	hypothetical protein			1	1	0	2	0	1	0	0	0	0	0	0	0	0	0	0	0	1	0	0	0	1	0	1
OG0000796	4	hypothetical protein			0	3	0	1	0	0	0	0	0	0	0	0	0	0	1	1	0	0	0	0	1	0	1	0
OG0000797	4	hypothetical protein			0	3	0	1	0	0	0	0	0	0	0	0	0	0	0	0	1	1	1	0	0	0	1	0
OG0000798	4	hypothetical protein			1	2	1	0	0	0	1	0	0	0	1	0	0	0	1	1	0	0	0	0	0	0	0	0
OG0000810	4	hypothetical protein			0	4	0	0	0	0	0	0	0	0	0	0	0	0	0	0	1	1	0	1	1	0	0	0
OG0000815	4	hypothetical protein			3	0	1	0	0	1	0	1	0	1	1	0	0	0	0	0	0	0	0	0	0	0	0	0
OG0000819	4	hypothetical protein			3	0	1	0	0	1	0	1	0	1	1	0	0	0	0	0	0	0	0	0	0	0	0	0
OG0000835	4	hypothetical protein			2	0	0	2	1	0	0	0	1	0	0	0	0	0	0	0	0	0	0	0	0	1	0	1
OG0000837	4	hypothetical protein			4	0	0	0	1	1	1	0	1	0	0	0	0	0	0	0	0	0	0	0	0	0	0	0
OG0000839	4	hypothetical protein			1	1	0	2	1	0	0	0	0	0	0	0	0	0	0	0	0	0	1	0	0	1	0	1
OG0000840	4	L-allo-threonine aldolase (EC 2.1.2.1)			0	3	0	1	0	0	0	0	0	0	0	0	0	0	0	0	1	0	0	1	1	1	0	0
OG0000843	4	Capsular polysaccharide biosynthesis protein			0	1	0	3	0	0	0	0	0	0	0	0	0	0	0	0	0	0	1	0	0	1	1	1
OG0000845	4	hypothetical protein			0	1	0	3	0	0	0	0	0	0	0	0	0	0	0	0	0	1	0	0	0	1	1	1
OG0000846	4	Long-chain-fatty-acid--CoA ligase (EC 6.2.1.3)			0	1	0	3	0	0	0	0	0	0	0	0	0	0	0	0	0	1	0	0	0	1	1	1
OG0000848	4	hypothetical protein			0	3	0	1	0	0	0	0	0	0	0	0	0	1	0	0	0	0	1	1	0	0	1	0
OG0000852	4	hypothetical protein			0	2	1	1	0	0	0	0	0	0	1	0	0	0	1	1	0	0	0	0	0	0	1	0
OG0000853	4	hypothetical protein			0	3	0	1	0	0	0	0	0	0	0	0	0	0	1	1	0	1	0	0	0	0	1	0
OG0000864	4	hypothetical protein			0	3	0	1	0	0	0	0	0	0	0	0	0	0	1	1	0	0	1	0	0	0	0	1
OG0000866	4	Cell wall-associated hydrolase			0	4	0	0	0	0	0	0	0	0	0	0	0	0	1	0	1	0	0	1	1	0	0	0
OG0000867	4	Thiol peroxidase, Bcp-type (EC 1.11.1.15)			0	4	0	0	0	0	0	0	0	0	0	0	0	0	0	0	1	0	1	1	1	0	0	0
OG0000871	4	hypothetical protein			0	4	0	0	0	0	0	0	0	0	0	0	0	0	0	0	1	1	1	1	0	0	0	0
OG0000874	4	hypothetical protein			1	3	0	0	0	0	0	0	0	1	0	0	0	0	0	0	1	0	1	1	0	0	0	0
OG0000882	4	Beta-lactamase class C-like and penicillin binding proteins (PBPs) superfamily			2	1	1	0	0	0	1	1	0	0	1	0	0	0	0	0	0	0	1	0	0	0	0	0
OG0000886	4	hypothetical protein			3	0	1	0	0	1	1	1	0	0	1	0	0	0	0	0	0	0	0	0	0	0	0	0
OG0000034	3	hypothetical protein			2	0	1	0	0	1	1	0	0	0	1	0	0	0	0	0	0	0	0	0	0	0	0	0
OG0000047	3	hypothetical protein			3	0	0	0	0	1	1	0	0	1	0	0	0	0	0	0	0	0	0	0	0	0	0	0
OG0000071	3	hypothetical protein			3	0	0	0	1	1	0	1	0	0	0	0	0	0	0	0	0	0	0	0	0	0	0	0
OG0000319	3	hypothetical protein			3	0	0	0	1	1	0	1	0	0	0	0	0	0	0	0	0	0	0	0	0	0	0	0
OG0000556	3	hypothetical protein			0	1	0	2	0	0	0	0	0	0	0	0	0	0	0	0	0	0	1	0	0	1	1	0
OG0000559	3	hypothetical protein			3	0	0	0	0	1	0	1	1	0	0	0	0	0	0	0	0	0	0	0	0	0	0	0
OG0000607	3	hypothetical protein			3	0	0	0	1	1	0	1	0	0	0	0	0	0	0	0	0	0	0	0	0	0	0	0
OG0000638	3	hypothetical protein			0	3	0	0	0	0	0	0	0	0	0	0	0	0	1	1	0	1	0	0	0	0	0	0
OG0000644	3	hypothetical protein			3	0	0	0	1	1	0	1	0	0	0	0	0	0	0	0	0	0	0	0	0	0	0	0
OG0000645	3	Integrase			2	0	0	1	1	1	0	0	0	0	0	0	0	0	0	0	0	0	0	0	0	0	1	0
OG0000654	3	hypothetical protein			1	2	0	0	0	0	1	0	0	0	0	0	0	0	1	1	0	0	0	0	0	0	0	0
OG0000682	3	hypothetical protein			0	2	0	1	0	0	0	0	0	0	0	0	0	1	0	0	0	0	1	0	0	0	1	0
OG0000698	3	protein of unknown function			3	0	0	0	1	1	0	1	0	0	0	0	0	0	0	0	0	0	0	0	0	0	0	0
OG0000707	3	ParA-like protein			3	0	0	0	1	1	1	0	0	0	0	0	0	0	0	0	0	0	0	0	0	0	0	0
OG0000722	3	DNA-binding protein			1	1	1	0	0	1	0	0	0	0	1	0	0	0	0	1	0	0	0	0	0	0	0	0
OG0000724	3	hypothetical protein			0	3	0	0	0	0	0	0	0	0	0	0	0	0	0	0	1	0	0	1	1	0	0	0
OG0000725	3	hypothetical protein			0	3	0	0	0	0	0	0	0	0	0	0	0	0	0	0	1	0	0	1	1	0	0	0
OG0000727	3	hypothetical protein			0	3	0	0	0	0	0	0	0	0	0	0	0	0	0	0	1	0	0	1	1	0	0	0
OG0000728	3	hypothetical protein			2	1	0	0	0	0	1	1	0	0	0	0	0	0	0	0	0	0	1	0	0	0	0	0
OG0000733	3	hypothetical protein			3	0	0	0	0	1	1	1	0	0	0	0	0	0	0	0	0	0	0	0	0	0	0	0
OG0000744	3	hypothetical protein			0	1	0	2	0	0	0	0	0	0	0	0	0	0	0	0	0	0	1	0	0	1	0	1
OG0000749	3	hypothetical protein			0	2	0	1	0	0	0	0	0	0	0	0	0	1	0	0	0	0	1	0	0	0	1	0
OG0000755	3	hypothetical protein			0	3	0	0	0	0	0	0	0	0	0	0	0	0	0	0	1	0	0	1	1	0	0	0
OG0000763	3	hypothetical protein			3	0	0	0	0	1	1	1	0	0	0	0	0	0	0	0	0	0	0	0	0	0	0	0
OG0000766	3	hypothetical protein			3	0	0	0	0	1	1	1	0	0	0	0	0	0	0	0	0	0	0	0	0	0	0	0
OG0000777	3	hypothetical protein			3	0	0	0	1	1	0	1	0	0	0	0	0	0	0	0	0	0	0	0	0	0	0	0
OG0000787	3	hypothetical protein			0	1	0	2	0	0	0	0	0	0	0	0	0	0	0	0	0	0	0	0	1	1	1	0
OG0000790	3	hypothetical protein			0	3	0	0	0	0	0	0	0	0	0	0	0	1	1	1	0	0	0	0	0	0	0	0
OG0000791	3	hypothetical protein			0	3	0	0	0	0	0	0	0	0	0	0	0	1	1	1	0	0	0	0	0	0	0	0
OG0000793	3	N(6)-L-threonylcarbamoyladenine synthase (EC 2.3.1.234)			0	2	0	1	0	0	0	0	0	0	0	0	0	0	1	1	0	0	0	0	0	0	1	0
OG0000800	3	hypothetical protein			1	2	0	0	0	1	0	0	0	0	0	0	0	0	1	1	0	0	0	0	0	0	0	0
OG0000804	3	hypothetical protein			1	2	0	0	0	1	0	0	0	0	0	0	0	0	1	1	0	0	0	0	0	0	0	0
OG0000805	3	hypothetical protein			0	3	0	0	0	0	0	0	0	0	0	0	0	0	1	1	0	0	1	0	0	0	0	0
OG0000807	3	hypothetical protein			0	3	0	0	0	0	0	0	0	0	0	0	0	0	0	0	1	0	0	1	1	0	0	0
OG0000808	3	hypothetical protein			0	3	0	0	0	0	0	0	0	0	0	0	0	0	0	0	1	0	0	1	1	0	0	0
OG0000809	3	hypothetical protein			0	3	0	0	0	0	0	0	0	0	0	0	0	0	0	0	1	0	0	1	1	0	0	0
OG0000830	3	hypothetical protein			3	0	0	0	0	0	1	1	0	1	0	0	0	0	0	0	0	0	0	0	0	0	0	0
OG0000832	3	hypothetical protein			3	0	0	0	1	1	0	1	0	0	0	0	0	0	0	0	0	0	0	0	0	0	0	0
OG0000834	3	hypothetical protein			3	0	0	0	1	1	1	0	0	0	0	0	0	0	0	0	0	0	0	0	0	0	0	0
OG0000838	3	hypothetical protein			3	0	0	0	1	1	0	0	1	0	0	0	0	0	0	0	0	0	0	0	0	0	0	0
OG0000841	3	hypothetical protein			0	1	0	2	0	0	0	0	0	0	0	0	0	0	0	0	0	0	1	0	0	1	0	1
OG0000842	3	hypothetical protein			0	1	0	2	0	0	0	0	0	0	0	0	0	0	0	0	0	0	1	0	0	1	0	1
OG0000844	3	hypothetical protein			1	0	0	2	0	0	0	0	1	0	0	0	0	0	0	0	0	0	0	0	0	1	1	0
OG0000847	3	hypothetical protein			0	3	0	0	0	0	0	0	0	0	0	0	0	1	0	0	0	0	1	0	1	0	0	0
OG0000849	3	hypothetical protein			0	3	0	0	0	0	0	0	0	0	0	0	0	1	1	1	0	0	0	0	0	0	0	0
OG0000850	3	Bacteriocin/lantibiotic efflux ABC transporter, permease/ATP-binding protein			0	1	1	1	0	0	0	0	0	0	1	0	0	0	0	1	0	0	0	0	0	0	1	0
OG0000851	3	hypothetical protein			2	0	0	1	0	1	0	0	0	1	0	0	0	0	0	0	0	0	0	0	0	0	1	0
OG0000854	3	MbtH-like NRPS chaperone			1	1	0	1	0	0	0	0	0	1	0	0	0	0	0	0	1	0	0	0	0	0	1	0
OG0000855	3	hypothetical protein			0	1	0	2	0	0	0	0	0	0	0	0	0	0	0	0	0	0	0	0	1	0	1	1
OG0000857	3	hypothetical protein			0	2	0	1	0	0	0	0	0	0	0	0	0	0	0	0	0	1	1	0	0	0	1	0
OG0000858	3	hypothetical protein			0	2	1	0	0	0	0	0	0	0	1	0	0	0	1	1	0	0	0	0	0	0	0	0
OG0000862	3	hypothetical protein			0	3	0	0	0	0	0	0	0	0	0	0	0	0	1	1	0	0	0	1	0	0	0	0
OG0000868	3	hypothetical protein			0	3	0	0	0	0	0	0	0	0	0	0	0	0	0	0	1	0	0	1	1	0	0	0
OG0000873	3	hypothetical protein			0	3	0	0	0	0	0	0	0	0	0	0	0	0	0	0	1	0	0	1	1	0	0	0
OG0000875	3	hypothetical protein			0	3	0	0	0	0	0	0	0	0	0	0	0	0	0	0	1	0	0	1	1	0	0	0
OG0000876	3	hypothetical protein			0	3	0	0	0	0	0	0	0	0	0	0	0	0	0	0	1	0	0	1	1	0	0	0
OG0000878	3	hypothetical protein			0	2	0	1	0	0	0	0	0	0	0	0	0	0	0	0	0	1	1	0	0	0	0	1
OG0000884	3	hypothetical protein			2	0	1	0	0	1	0	1	0	0	1	0	0	0	0	0	0	0	0	0	0	0	0	0
OG0000887	3	ParA-like protein			2	0	1	0	0	1	0	1	0	0	1	0	0	0	0	0	0	0	0	0	0	0	0	0
OG0000895	3	DNA repair and recombination protein, putative helicase			3	0	0	0	0	1	1	1	0	0	0	0	0	0	0	0	0	0	0	0	0	0	0	0
OG0000896	3	hypothetical protein			3	0	0	0	0	1	1	1	0	0	0	0	0	0	0	0	0	0	0	0	0	0	0	0
OG0000897	3	PhnB protein; putative DNA binding 3-demethylubiquinone-9 3-methyltransferase domain protein			3	0	0	0	0	1	0	1	0	1	0	0	0	0	0	0	0	0	0	0	0	0	0	0
OG0000901	3	RNA-2',3'-PO4:RNA-5'-OH ligase			2	1	0	0	1	0	0	0	1	0	0	0	0	0	0	0	0	0	1	0	0	0	0	0
OG0000902	3	Deoxyribodipyrimidine photolyase (EC 4.1.99.3)			3	0	0	0	1	0	1	0	1	0	0	0	0	0	0	0	0	0	0	0	0	0	0	0
OG0000903	3	hypothetical protein			3	0	0	0	1	1	0	0	1	0	0	0	0	0	0	0	0	0	0	0	0	0	0	0
OG0000904	3	hypothetical protein			3	0	0	0	1	1	0	1	0	0	0	0	0	0	0	0	0	0	0	0	0	0	0	0
OG0000905	3	Cleavage and polyadenylation specificity factor, 73 kDa subunit			3	0	0	0	1	1	0	0	1	0	0	0	0	0	0	0	0	0	0	0	0	0	0	0
OG0000907	3	hypothetical protein			3	0	0	0	1	0	0	0	1	1	0	0	0	0	0	0	0	0	0	0	0	0	0	0
OG0000908	3	hypothetical protein			1	2	0	0	1	0	0	0	0	0	0	0	0	0	1	1	0	0	0	0	0	0	0	0
OG0000909	3	hypothetical protein			3	0	0	0	1	1	0	0	1	0	0	0	0	0	0	0	0	0	0	0	0	0	0	0
OG0000912	3	hypothetical protein			0	2	0	1	0	0	0	0	0	0	0	0	0	1	0	0	0	0	1	0	0	1	0	0
OG0000914	3	hypothetical protein			0	2	0	1	0	0	0	0	0	0	0	0	0	0	0	0	0	1	1	0	0	1	0	0
OG0000918	3	hypothetical protein			0	0	0	3	0	0	0	0	0	0	0	0	0	0	0	0	0	0	0	0	0	1	1	1
OG0000920	3	hypothetical protein			0	2	0	1	0	0	0	0	0	0	0	0	0	1	0	0	0	0	1	0	0	1	0	0
OG0000921	3	UDP-N-acetylglucosamine 1-carboxyvinyltransferase (EC 2.5.1.7)			0	2	0	1	0	0	0	0	0	0	0	0	0	0	1	1	0	0	0	0	0	1	0	0
OG0000922	3	hypothetical protein			0	2	0	1	0	0	0	0	0	0	0	0	0	0	0	0	1	0	0	1	0	1	0	0
OG0000923	3	Protein QmcA (possibly involved in integral membrane quality control)			0	0	0	3	0	0	0	0	0	0	0	0	0	0	0	0	0	0	0	0	0	1	1	1
OG0000925	3	Mobile element protein			0	1	1	1	0	0	0	0	0	0	1	0	0	0	1	0	0	0	0	0	0	1	0	0
OG0000926	3	hypothetical protein			0	2	0	1	0	0	0	0	0	0	0	1	1	0	0	0	0	0	0	0	0	0	1	0
OG0000927	3	Aldehyde dehydrogenase (EC 1.2.1.3)			0	3	0	0	0	0	0	0	0	0	0	0	0	1	1	1	0	0	0	0	0	0	0	0
OG0000929	3	hypothetical protein			1	2	0	0	0	1	0	0	0	0	0	0	0	1	0	0	0	1	0	0	0	0	0	0
OG0000930	3	hypothetical protein			0	3	0	0	0	0	0	0	0	0	0	0	0	1	1	1	0	0	0	0	0	0	0	0
OG0000936	3	Carbamoyl-phosphate synthase large chain (EC 6.3.5.5)			1	1	0	1	0	0	0	0	0	1	0	0	0	0	0	0	0	0	0	1	0	0	1	0
OG0000937	3	Asparagine synthetase [glutamine-hydrolyzing] (EC 6.3.5.4)	AsnB	Asparagine biosynthesis	0	2	0	1	0	0	0	0	0	0	0	0	0	0	0	0	0	0	0	1	1	0	1	0
OG0000939	3	hypothetical protein			0	2	0	1	0	0	0	0	0	0	0	0	0	0	1	1	0	0	0	0	0	0	1	0
OG0000942	3	hypothetical protein			0	2	0	1	0	0	0	0	0	0	0	0	0	0	0	0	0	1	1	0	0	0	1	0
OG0000943	3	hypothetical protein			1	1	0	1	0	0	0	0	0	1	0	0	0	0	0	0	0	1	0	0	0	0	1	0
OG0000955	3	Glycerol kinase (EC 2.7.1.30)			0	3	0	0	0	0	0	0	0	0	0	0	0	0	1	1	0	0	0	1	0	0	0	0
OG0000957	3	hypothetical protein			1	2	0	0	0	0	1	0	0	0	0	0	0	0	1	0	0	0	1	0	0	0	0	0
OG0000958	3	hypothetical protein			0	2	0	1	0	0	0	0	0	0	0	0	0	0	1	0	0	0	1	0	0	0	0	1
OG0000962	3	hypothetical protein			0	3	0	0	0	0	0	0	0	0	0	0	0	0	1	1	0	0	0	0	1	0	0	0
OG0000966	3	hypothetical protein			0	3	0	0	0	0	0	0	0	0	0	0	0	0	0	0	1	0	0	1	1	0	0	0
OG0000967	3	hypothetical protein			0	3	0	0	0	0	0	0	0	0	0	0	0	0	0	0	1	0	0	1	1	0	0	0
OG0000968	3	hypothetical protein			0	3	0	0	0	0	0	0	0	0	0	0	0	0	0	0	1	0	0	1	1	0	0	0
OG0000969	3	hypothetical protein			0	3	0	0	0	0	0	0	0	0	0	0	0	0	0	0	1	0	0	1	1	0	0	0
OG0000973	3	hypothetical protein			0	3	0	0	0	0	0	0	0	0	0	0	0	0	0	0	1	0	0	1	1	0	0	0
OG0000974	3	hypothetical protein			0	3	0	0	0	0	0	0	0	0	0	0	0	0	0	0	1	0	0	1	1	0	0	0
OG0000975	3	hypothetical protein			0	3	0	0	0	0	0	0	0	0	0	0	0	0	0	0	1	0	0	1	1	0	0	0
OG0000976	3	hypothetical protein			0	3	0	0	0	0	0	0	0	0	0	0	0	0	0	0	1	0	0	1	1	0	0	0
OG0000977	3	hypothetical protein			0	3	0	0	0	0	0	0	0	0	0	0	0	0	0	0	1	0	0	1	1	0	0	0
OG0000978	3	hypothetical protein			0	3	0	0	0	0	0	0	0	0	0	0	0	0	0	0	1	0	0	1	1	0	0	0
OG0000980	3	Low-specificity L-threonine aldolase (EC 4.1.2.48)			0	3	0	0	0	0	0	0	0	0	0	0	0	0	0	0	1	0	0	1	1	0	0	0
OG0000981	3	hypothetical protein			0	3	0	0	0	0	0	0	0	0	0	0	0	0	0	0	1	0	0	1	1	0	0	0
OG0000983	3	hypothetical protein			0	3	0	0	0	0	0	0	0	0	0	0	0	0	0	0	1	0	0	1	1	0	0	0
OG0000984	3	Glycosyl transferase, group 1 family protein			0	3	0	0	0	0	0	0	0	0	0	0	0	0	0	0	1	0	0	1	1	0	0	0
OG0000985	3	hypothetical protein			0	3	0	0	0	0	0	0	0	0	0	0	0	0	0	0	1	0	0	1	1	0	0	0
OG0000986	3	hypothetical protein			0	3	0	0	0	0	0	0	0	0	0	0	0	0	0	0	1	0	0	1	1	0	0	0
OG0000987	3	hypothetical protein			0	3	0	0	0	0	0	0	0	0	0	0	0	0	0	0	1	0	0	1	1	0	0	0
OG0000988	3	hypothetical protein			0	3	0	0	0	0	0	0	0	0	0	0	0	0	0	0	1	0	0	1	1	0	0	0
OG0000989	3	hypothetical protein			0	3	0	0	0	0	0	0	0	0	0	0	0	0	0	0	1	0	0	1	1	0	0	0
OG0000991	3	hypothetical protein			0	3	0	0	0	0	0	0	0	0	0	0	0	0	0	0	1	0	0	1	1	0	0	0
OG0000992	3	hypothetical protein			0	3	0	0	0	0	0	0	0	0	0	0	0	0	0	0	1	0	0	1	1	0	0	0
OG0000993	3	hypothetical protein			0	3	0	0	0	0	0	0	0	0	0	0	0	0	0	0	1	0	0	1	1	0	0	0
OG0000994	3	hypothetical protein			0	3	0	0	0	0	0	0	0	0	0	0	0	0	0	0	1	0	0	1	1	0	0	0
OG0000995	3	hypothetical protein			0	3	0	0	0	0	0	0	0	0	0	0	0	0	0	0	1	0	0	1	1	0	0	0
OG0000996	3	hypothetical protein			0	3	0	0	0	0	0	0	0	0	0	0	0	0	0	0	1	0	0	1	1	0	0	0
OG0000997	3	hypothetical protein			0	3	0	0	0	0	0	0	0	0	0	0	0	0	0	0	1	0	0	1	1	0	0	0
OG0000999	3	hypothetical protein			0	3	0	0	0	0	0	0	0	0	0	0	0	0	0	0	1	0	0	1	1	0	0	0
OG0001000	3	hypothetical protein			0	3	0	0	0	0	0	0	0	0	0	0	0	0	0	0	1	0	0	1	1	0	0	0
OG0001001	3	hypothetical protein			0	3	0	0	0	0	0	0	0	0	0	0	0	0	0	0	1	0	0	1	1	0	0	0
OG0001002	3	hypothetical protein			0	3	0	0	0	0	0	0	0	0	0	0	0	0	0	0	1	0	0	1	1	0	0	0
OG0001003	3	hypothetical protein			0	3	0	0	0	0	0	0	0	0	0	0	0	0	0	0	1	0	0	1	1	0	0	0
OG0001004	3	hypothetical protein			0	3	0	0	0	0	0	0	0	0	0	0	0	0	0	0	1	0	0	1	1	0	0	0
OG0001005	3	hypothetical protein			0	3	0	0	0	0	0	0	0	0	0	0	0	0	0	0	1	0	0	1	1	0	0	0
OG0001006	3	hypothetical protein			0	3	0	0	0	0	0	0	0	0	0	0	0	0	0	0	1	0	0	1	1	0	0	0
OG0001007	3	hypothetical protein			0	3	0	0	0	0	0	0	0	0	0	0	0	0	0	0	1	0	0	1	1	0	0	0
OG0001008	3	hypothetical protein			0	3	0	0	0	0	0	0	0	0	0	0	0	0	0	0	1	0	0	1	1	0	0	0
OG0001009	3	hypothetical protein			0	3	0	0	0	0	0	0	0	0	0	0	0	0	0	0	1	0	0	1	1	0	0	0
OG0001010	3	hypothetical protein			0	3	0	0	0	0	0	0	0	0	0	0	0	0	0	0	1	0	0	1	1	0	0	0
OG0001011	3	hypothetical protein			0	3	0	0	0	0	0	0	0	0	0	0	0	0	0	0	1	0	0	1	1	0	0	0
OG0001012	3	hypothetical protein			0	3	0	0	0	0	0	0	0	0	0	0	0	0	0	0	1	0	0	1	1	0	0	0
OG0001013	3	hypothetical protein			0	3	0	0	0	0	0	0	0	0	0	0	0	0	0	0	1	0	0	1	1	0	0	0
OG0001014	3	hypothetical protein			0	3	0	0	0	0	0	0	0	0	0	0	0	0	0	0	1	0	0	1	1	0	0	0
OG0001017	3	UDP-N-acetylglucosamine 2-epimerase (EC 5.1.3.14)			0	2	0	1	0	0	0	0	0	0	0	0	0	0	0	0	0	1	1	0	0	0	0	1
OG0001018	3	hypothetical protein			0	2	0	1	0	0	0	0	0	0	0	0	0	0	0	0	0	1	1	0	0	0	0	1
OG0001019	3	hypothetical protein			0	2	0	1	0	0	0	0	0	0	0	0	0	0	0	0	0	1	1	0	0	0	0	1
OG0001021	3	hypothetical protein			0	2	0	1	0	0	0	0	0	0	0	0	0	0	0	0	0	1	1	0	0	0	0	1
OG0001023	3	hypothetical protein			1	1	0	1	0	0	0	0	0	1	0	0	0	0	0	0	0	0	1	0	0	0	0	1
OG0001045	3	hypothetical protein			2	0	1	0	0	0	1	1	0	0	1	0	0	0	0	0	0	0	0	0	0	0	0	0
OG0001050	3	hypothetical protein			2	0	1	0	0	0	1	0	1	0	1	0	0	0	0	0	0	0	0	0	0	0	0	0
OG0001058	3	hypothetical protein			3	0	0	0	0	1	1	1	0	0	0	0	0	0	0	0	0	0	0	0	0	0	0	0
OG0001059	3	glycoside hydrolase			3	0	0	0	0	1	1	1	0	0	0	0	0	0	0	0	0	0	0	0	0	0	0	0
OG0001060	3	hypothetical protein			3	0	0	0	0	1	0	1	0	1	0	0	0	0	0	0	0	0	0	0	0	0	0	0
OG0001061	3	hypothetical protein			3	0	0	0	0	1	1	1	0	0	0	0	0	0	0	0	0	0	0	0	0	0	0	0
OG0001071	3	hypothetical protein			3	0	0	0	0	1	1	1	0	0	0	0	0	0	0	0	0	0	0	0	0	0	0	0
OG0001072	3	hypothetical protein			3	0	0	0	0	1	1	1	0	0	0	0	0	0	0	0	0	0	0	0	0	0	0	0
OG0000051	2	hypothetical protein			0	1	0	1	0	0	0	0	0	0	0	0	0	0	0	0	0	0	1	0	0	1	0	0
OG0000151	2	hypothetical protein			0	0	0	2	0	0	0	0	0	0	0	0	0	0	0	0	0	0	0	0	0	1	1	0
OG0000507	2	hypothetical protein			0	1	0	1	0	0	0	0	0	0	0	0	0	0	0	0	0	0	1	0	0	1	0	0
OG0000558	2	hypothetical protein			0	0	1	1	0	0	0	0	0	0	1	0	0	0	0	0	0	0	0	0	0	0	1	0
OG0000568	2	hypothetical protein			0	2	0	0	0	0	0	0	0	0	0	0	0	0	1	1	0	0	0	0	0	0	0	0
OG0000586	2	hypothetical protein			0	1	0	1	0	0	0	0	0	0	0	0	0	0	0	0	0	0	1	0	0	0	0	1
OG0000591	2	hypothetical protein			0	1	0	1	0	0	0	0	0	0	0	0	0	0	0	0	0	0	1	0	0	1	0	0
OG0000611	2	hypothetical protein			0	0	0	2	0	0	0	0	0	0	0	0	0	0	0	0	0	0	0	0	0	1	1	0
OG0000618	2	hypothetical protein			2	0	0	0	0	0	1	0	0	1	0	0	0	0	0	0	0	0	0	0	0	0	0	0
OG0000658	2	hypothetical protein			0	1	0	1	0	0	0	0	0	0	0	0	0	0	0	0	0	1	0	0	0	1	0	0
OG0000665	2	hypothetical protein			0	2	0	0	0	0	0	0	0	0	0	0	0	0	1	1	0	0	0	0	0	0	0	0
OG0000667	2	hypothetical protein			0	2	0	0	0	0	0	0	0	0	0	0	0	0	0	0	0	0	0	1	1	0	0	0
OG0000670	2	hypothetical protein			2	0	0	0	1	1	0	0	0	0	0	0	0	0	0	0	0	0	0	0	0	0	0	0
OG0000687	2	hypothetical protein			0	1	0	1	0	0	0	0	0	0	0	0	0	0	0	0	0	0	1	0	0	0	1	0
OG0000691	2	hypothetical protein			0	1	0	1	0	0	0	0	0	0	0	0	0	0	0	0	0	0	1	0	0	0	0	1
OG0000694	2	hypothetical protein			2	0	0	0	0	1	1	0	0	0	0	0	0	0	0	0	0	0	0	0	0	0	0	0
OG0000709	2	hypothetical protein			0	1	0	1	0	0	0	0	0	0	0	0	0	0	0	0	0	0	1	0	0	1	0	0
OG0000723	2	hypothetical protein			0	2	0	0	0	0	0	0	0	0	0	0	0	0	0	0	1	0	0	1	0	0	0	0
OG0000726	2	hypothetical protein			0	2	0	0	0	0	0	0	0	0	0	0	0	0	0	0	1	0	0	1	0	0	0	0
OG0000729	2	hypothetical protein			1	1	0	0	0	1	0	0	0	0	0	0	0	0	0	0	0	0	1	0	0	0	0	0
OG0000730	2	hypothetical protein			0	2	0	0	0	0	0	0	0	0	0	0	0	0	0	0	0	0	0	1	1	0	0	0
OG0000743	2	hypothetical protein			0	0	0	2	0	0	0	0	0	0	0	0	0	0	0	0	0	0	0	0	0	1	0	1
OG0000752	2	hypothetical protein			0	0	0	2	0	0	0	0	0	0	0	0	0	0	0	0	0	0	0	0	0	0	1	1
OG0000762	2	hypothetical protein			2	0	0	0	0	1	0	1	0	0	0	0	0	0	0	0	0	0	0	0	0	0	0	0
OG0000767	2	hypothetical protein			2	0	0	0	0	1	1	0	0	0	0	0	0	0	0	0	0	0	0	0	0	0	0	0
OG0000768	2	hypothetical protein			2	0	0	0	0	1	1	0	0	0	0	0	0	0	0	0	0	0	0	0	0	0	0	0
OG0000769	2	hypothetical protein			2	0	0	0	0	0	0	1	0	1	0	0	0	0	0	0	0	0	0	0	0	0	0	0
OG0000775	2	protein of unknown function			2	0	0	0	1	1	0	0	0	0	0	0	0	0	0	0	0	0	0	0	0	0	0	0
OG0000784	2	hypothetical protein			0	0	0	2	0	0	0	0	0	0	0	0	0	0	0	0	0	0	0	0	0	1	1	0
OG0000789	2	hypothetical protein			0	1	0	1	0	0	0	0	0	0	0	0	0	0	0	0	0	0	1	0	0	1	0	0
OG0000801	2	hypothetical protein			0	2	0	0	0	0	0	0	0	0	0	0	0	0	1	1	0	0	0	0	0	0	0	0
OG0000811	2	Aminotransferase, DegT/DnrJ/EryC1/StrS family			0	1	0	1	0	0	0	0	0	0	0	0	0	0	0	0	0	0	1	0	0	0	0	1
OG0000813	2	hypothetical protein			0	0	1	1	0	0	0	0	0	0	1	0	0	0	0	0	0	0	0	0	0	0	0	1
OG0000827	2	hypothetical protein			2	0	0	0	0	1	0	1	0	0	0	0	0	0	0	0	0	0	0	0	0	0	0	0
OG0000833	2	Mobile element protein			2	0	0	0	1	0	0	0	1	0	0	0	0	0	0	0	0	0	0	0	0	0	0	0
OG0000836	2	protein of unknown function			2	0	0	0	1	0	0	0	1	0	0	0	0	0	0	0	0	0	0	0	0	0	0	0
OG0000856	2	hypothetical protein			0	1	0	1	0	0	0	0	0	0	0	0	0	0	0	0	0	0	1	0	0	0	1	0
OG0000859	2	hypothetical protein			0	2	0	0	0	0	0	0	0	0	0	0	0	0	1	1	0	0	0	0	0	0	0	0
OG0000860	2	hypothetical protein			0	2	0	0	0	0	0	0	0	0	0	0	0	0	1	1	0	0	0	0	0	0	0	0
OG0000863	2	hypothetical protein			0	2	0	0	0	0	0	0	0	0	0	0	0	0	1	1	0	0	0	0	0	0	0	0
OG0000865	2	hypothetical protein			0	2	0	0	0	0	0	0	0	0	0	0	0	0	1	1	0	0	0	0	0	0	0	0
OG0000869	2	hypothetical protein			0	2	0	0	0	0	0	0	0	0	0	0	0	0	0	0	1	0	0	1	0	0	0	0
OG0000870	2	hypothetical protein			0	2	0	0	0	0	0	0	0	0	0	0	0	0	0	0	1	0	0	1	0	0	0	0
OG0000872	2	hypothetical protein			0	2	0	0	0	0	0	0	0	0	0	0	0	0	0	0	1	0	0	1	0	0	0	0
OG0000877	2	hypothetical protein			0	2	0	0	0	0	0	0	0	0	0	0	0	0	0	0	1	0	0	0	1	0	0	0
OG0000880	2	hypothetical protein			0	1	0	1	0	0	0	0	0	0	0	0	0	0	0	0	0	0	1	0	0	0	0	1
OG0000883	2	hypothetical protein			0	2	0	0	0	0	0	0	0	0	0	0	0	0	0	0	0	0	1	0	1	0	0	0
OG0000892	2	hypothetical protein			2	0	0	0	0	1	0	1	0	0	0	0	0	0	0	0	0	0	0	0	0	0	0	0
OG0000893	2	hypothetical protein			2	0	0	0	0	1	0	1	0	0	0	0	0	0	0	0	0	0	0	0	0	0	0	0
OG0000899	2	Mobile element protein			2	0	0	0	0	0	0	0	1	1	0	0	0	0	0	0	0	0	0	0	0	0	0	0
OG0000910	2	hypothetical protein			0	1	0	1	0	0	0	0	0	0	0	0	0	0	0	0	0	0	1	0	0	1	0	0
OG0000911	2	hypothetical protein			0	0	0	2	0	0	0	0	0	0	0	0	0	0	0	0	0	0	0	0	0	1	0	1
OG0000913	2	hypothetical protein			0	0	0	2	0	0	0	0	0	0	0	0	0	0	0	0	0	0	0	0	0	1	0	1
OG0000915	2	hypothetical protein			0	0	0	2	0	0	0	0	0	0	0	0	0	0	0	0	0	0	0	0	0	1	0	1
OG0000916	2	hypothetical protein			0	0	0	2	0	0	0	0	0	0	0	0	0	0	0	0	0	0	0	0	0	1	0	1
OG0000919	2	hypothetical protein			0	0	0	2	0	0	0	0	0	0	0	0	0	0	0	0	0	0	0	0	0	1	0	1
OG0000924	2	hypothetical protein			0	0	0	2	0	0	0	0	0	0	0	0	0	0	0	0	0	0	0	0	0	1	0	1
OG0000941	2	hypothetical protein			0	0	0	2	0	0	0	0	0	0	0	0	0	0	0	0	0	0	0	0	0	0	1	1
OG0000944	2	hypothetical protein			0	2	0	0	0	0	0	0	0	0	0	0	0	0	1	1	0	0	0	0	0	0	0	0
OG0000945	2	hypothetical protein			0	2	0	0	0	0	0	0	0	0	0	0	0	0	1	1	0	0	0	0	0	0	0	0
OG0000946	2	hypothetical protein			0	2	0	0	0	0	0	0	0	0	0	0	0	0	1	1	0	0	0	0	0	0	0	0
OG0000947	2	hypothetical protein			0	2	0	0	0	0	0	0	0	0	0	0	0	0	1	1	0	0	0	0	0	0	0	0
OG0000948	2	hypothetical protein			0	2	0	0	0	0	0	0	0	0	0	0	0	0	1	1	0	0	0	0	0	0	0	0
OG0000949	2	hypothetical protein			0	2	0	0	0	0	0	0	0	0	0	0	0	0	1	1	0	0	0	0	0	0	0	0
OG0000950	2	hypothetical protein			0	2	0	0	0	0	0	0	0	0	0	0	0	0	1	1	0	0	0	0	0	0	0	0
OG0000951	2	hypothetical protein			0	2	0	0	0	0	0	0	0	0	0	0	0	0	1	1	0	0	0	0	0	0	0	0
OG0000952	2	hypothetical protein			0	2	0	0	0	0	0	0	0	0	0	0	0	0	1	1	0	0	0	0	0	0	0	0
OG0000953	2	hypothetical protein			0	2	0	0	0	0	0	0	0	0	0	0	0	0	1	1	0	0	0	0	0	0	0	0
OG0000954	2	hypothetical protein			0	2	0	0	0	0	0	0	0	0	0	0	0	0	1	1	0	0	0	0	0	0	0	0
OG0000956	2	hypothetical protein			0	2	0	0	0	0	0	0	0	0	0	0	0	0	1	1	0	0	0	0	0	0	0	0
OG0000959	2	hypothetical protein			0	2	0	0	0	0	0	0	0	0	0	0	0	0	1	1	0	0	0	0	0	0	0	0
OG0000960	2	hypothetical protein			0	2	0	0	0	0	0	0	0	0	0	0	0	0	1	1	0	0	0	0	0	0	0	0
OG0000961	2	hypothetical protein			0	2	0	0	0	0	0	0	0	0	0	0	0	0	1	1	0	0	0	0	0	0	0	0
OG0000963	2	hypothetical protein			0	2	0	0	0	0	0	0	0	0	0	0	0	0	1	1	0	0	0	0	0	0	0	0
OG0000964	2	hypothetical protein			0	2	0	0	0	0	0	0	0	0	0	0	0	0	1	1	0	0	0	0	0	0	0	0
OG0000965	2	hypothetical protein			0	2	0	0	0	0	0	0	0	0	0	0	0	0	1	1	0	0	0	0	0	0	0	0
OG0000970	2	hypothetical protein			0	2	0	0	0	0	0	0	0	0	0	0	0	0	0	0	1	0	0	1	0	0	0	0
OG0000971	2	hypothetical protein			0	2	0	0	0	0	0	0	0	0	0	0	0	0	0	0	1	0	0	0	1	0	0	0
OG0000972	2	hypothetical protein			0	2	0	0	0	0	0	0	0	0	0	0	0	0	0	0	1	0	0	0	1	0	0	0
OG0000979	2	hypothetical protein			0	2	0	0	0	0	0	0	0	0	0	0	0	0	0	0	1	0	0	1	0	0	0	0
OG0000982	2	Deoxycytidine triphosphate deaminase (EC 3.5.4.13)			0	2	0	0	0	0	0	0	0	0	0	0	0	0	0	0	1	1	0	0	0	0	0	0
OG0000990	2	hypothetical protein			0	2	0	0	0	0	0	0	0	0	0	0	0	0	0	0	1	0	0	1	0	0	0	0
OG0000998	2	hypothetical protein			0	2	0	0	0	0	0	0	0	0	0	0	0	0	0	0	1	0	0	1	0	0	0	0
OG0001016	2	hypothetical protein			0	1	0	1	0	0	0	0	0	0	0	0	0	0	0	0	0	1	0	0	0	0	0	1
OG0001026	2	hypothetical protein			0	1	0	1	0	0	0	0	0	0	0	0	0	0	0	0	0	0	1	0	0	0	0	1
OG0001031	2	hypothetical protein			0	1	0	1	0	0	0	0	0	0	0	0	0	0	0	0	0	0	1	0	0	0	0	1
OG0001034	2	hypothetical protein			0	1	0	1	0	0	0	0	0	0	0	0	0	0	0	0	0	0	1	0	0	0	0	1
OG0001035	2	hypothetical protein			0	2	0	0	0	0	0	0	0	0	0	0	0	0	0	0	0	0	0	1	1	0	0	0
OG0001036	2	hypothetical protein			0	2	0	0	0	0	0	0	0	0	0	0	0	0	0	0	0	0	0	1	1	0	0	0
OG0001037	2	hypothetical protein			0	2	0	0	0	0	0	0	0	0	0	0	0	0	0	0	0	0	0	1	1	0	0	0
OG0001038	2	hypothetical protein			0	2	0	0	0	0	0	0	0	0	0	0	0	0	0	0	0	0	0	1	1	0	0	0
OG0001039	2	hypothetical protein			0	1	1	0	0	0	0	0	0	0	1	0	0	0	0	0	0	0	0	1	0	0	0	0
OG0001046	2	hypothetical protein			0	0	1	1	0	0	0	0	0	0	1	0	0	0	0	0	0	0	0	0	0	0	0	1
OG0001047	2	hypothetical protein			1	0	1	0	0	0	0	0	1	0	1	0	0	0	0	0	0	0	0	0	0	0	0	0
OG0001048	2	Chromosome (plasmid) partitioning protein ParB			1	0	1	0	0	1	0	0	0	0	1	0	0	0	0	0	0	0	0	0	0	0	0	0
OG0001049	2	hypothetical protein			0	0	1	1	0	0	0	0	0	0	1	0	0	0	0	0	0	0	0	0	0	0	0	1
OG0001051	2	Glutamyl-tRNA synthetase (EC 6.1.1.17) @ Glutamyl-tRNA(Gln) synthetase (EC 6.1.1.24)			1	0	0	1	0	1	0	0	0	0	0	0	0	0	0	0	0	0	0	0	0	0	0	1
OG0001057	2	hypothetical protein			2	0	0	0	0	1	0	1	0	0	0	0	0	0	0	0	0	0	0	0	0	0	0	0
OG0001062	2	hypothetical protein			2	0	0	0	0	1	0	1	0	0	0	0	0	0	0	0	0	0	0	0	0	0	0	0
OG0001063	2	hypothetical protein			2	0	0	0	0	1	1	0	0	0	0	0	0	0	0	0	0	0	0	0	0	0	0	0
OG0001065	2	palindromic element RPE1 domain-containing protein			2	0	0	0	0	1	0	1	0	0	0	0	0	0	0	0	0	0	0	0	0	0	0	0
OG0001068	2	Fic domain protein, Pden_3305 type			2	0	0	0	0	1	1	0	0	0	0	0	0	0	0	0	0	0	0	0	0	0	0	0
OG0001069	2	hypothetical protein			2	0	0	0	0	1	0	1	0	0	0	0	0	0	0	0	0	0	0	0	0	0	0	0
OG0001070	2	RTX toxin transporter, ATP-binding protein			2	0	0	0	0	1	0	0	1	0	0	0	0	0	0	0	0	0	0	0	0	0	0	0
OG0001073	2	hypothetical protein			2	0	0	0	0	0	1	1	0	0	0	0	0	0	0	0	0	0	0	0	0	0	0	0
OG0001079	2	hypothetical protein			2	0	0	0	1	0	0	0	1	0	0	0	0	0	0	0	0	0	0	0	0	0	0	0
OG0001080	2	hypothetical protein			1	0	1	0	1	0	0	0	0	0	1	0	0	0	0	0	0	0	0	0	0	0	0	0
OG0001081	2	protein of unknown function			2	0	0	0	1	0	0	0	1	0	0	0	0	0	0	0	0	0	0	0	0	0	0	0
OG0001082	2	hypothetical protein			2	0	0	0	1	0	0	0	1	0	0	0	0	0	0	0	0	0	0	0	0	0	0	0
OG0001083	2	hypothetical protein			2	0	0	0	1	0	0	0	1	0	0	0	0	0	0	0	0	0	0	0	0	0	0	0
OG0001084	2	hypothetical protein			2	0	0	0	1	0	0	0	1	0	0	0	0	0	0	0	0	0	0	0	0	0	0	0
OG0001085	2	hypothetical protein			2	0	0	0	1	0	0	0	1	0	0	0	0	0	0	0	0	0	0	0	0	0	0	0
OG0001086	2	hypothetical protein			2	0	0	0	1	0	0	0	1	0	0	0	0	0	0	0	0	0	0	0	0	0	0	0
OG0001087	2	hypothetical protein			2	0	0	0	1	0	0	0	1	0	0	0	0	0	0	0	0	0	0	0	0	0	0	0
OG0001088	2	hypothetical protein			2	0	0	0	1	0	0	0	1	0	0	0	0	0	0	0	0	0	0	0	0	0	0	0
OG0001089	2	Pyridoxal 5'-phosphate synthase (glutamine hydrolyzing), glutaminase subunit (EC 4.3.3.6)	PdxT	Pyridoxine biosynthesis	2	0	0	0	1	0	0	0	1	0	0	0	0	0	0	0	0	0	0	0	0	0	0	0
OG0001090	2	membrane protein of unknown function			2	0	0	0	1	0	1	0	0	0	0	0	0	0	0	0	0	0	0	0	0	0	0	0
OG0001091	2	hypothetical protein			2	0	0	0	1	0	0	0	1	0	0	0	0	0	0	0	0	0	0	0	0	0	0	0
OG0001092	2	hypothetical protein			2	0	0	0	1	0	0	0	1	0	0	0	0	0	0	0	0	0	0	0	0	0	0	0
OG0001093	2	hypothetical protein			2	0	0	0	1	0	0	0	1	0	0	0	0	0	0	0	0	0	0	0	0	0	0	0
OG0001094	2	Pyridoxal 5'-phosphate synthase (glutamine hydrolyzing), synthase subunit (EC 4.3.3.6)	PdxS	Pyridoxine biosynthesis	2	0	0	0	1	0	0	0	1	0	0	0	0	0	0	0	0	0	0	0	0	0	0	0
OG0001095	2	hypothetical protein			2	0	0	0	1	0	0	0	1	0	0	0	0	0	0	0	0	0	0	0	0	0	0	0
OG0001096	2	hypothetical protein			2	0	0	0	1	0	0	0	1	0	0	0	0	0	0	0	0	0	0	0	0	0	0	0
OG0001097	2	hypothetical protein			2	0	0	0	1	0	0	0	1	0	0	0	0	0	0	0	0	0	0	0	0	0	0	0
OG0001098	2	hypothetical protein			2	0	0	0	1	0	0	0	1	0	0	0	0	0	0	0	0	0	0	0	0	0	0	0
OG0001099	2	hypothetical protein			2	0	0	0	1	0	0	0	1	0	0	0	0	0	0	0	0	0	0	0	0	0	0	0
OG0001100	2	hypothetical protein			2	0	0	0	1	0	0	0	1	0	0	0	0	0	0	0	0	0	0	0	0	0	0	0
OG0001101	2	hypothetical protein			2	0	0	0	1	0	0	0	1	0	0	0	0	0	0	0	0	0	0	0	0	0	0	0
OG0001102	2	CCA tRNA nucleotidyltransferase (EC 2.7.7.72)			0	1	0	1	0	0	0	0	0	0	0	0	0	0	0	0	0	1	0	0	0	1	0	0
OG0001106	2	hypothetical protein			1	0	0	1	0	0	0	1	0	0	0	0	0	0	0	0	0	0	0	0	0	1	0	0
OG0001108	2	hypothetical protein			0	0	1	1	0	0	0	0	0	0	1	0	0	0	0	0	0	0	0	0	0	1	0	0
OG0001109	2	Rod shape-determining protein MreB			1	0	0	1	0	1	0	0	0	0	0	0	0	0	0	0	0	0	0	0	0	1	0	0
OG0001110	2	hypothetical protein			0	1	0	1	0	0	0	0	0	0	0	0	0	0	0	0	0	0	1	0	0	1	0	0
OG0001111	2	hypothetical protein			0	0	0	2	0	0	0	0	0	0	0	0	0	0	0	0	0	0	0	0	0	1	1	0
OG0001112	2	hypothetical protein			0	0	0	2	0	0	0	0	0	0	0	0	0	0	0	0	0	0	0	0	0	1	1	0
OG0001113	2	hypothetical protein			0	0	0	2	0	0	0	0	0	0	0	0	0	0	0	0	0	0	0	0	0	1	1	0
OG0001114	2	Proton/glutamate symporter @ Sodium/glutamate symporter			0	0	0	2	0	0	0	0	0	0	0	0	0	0	0	0	0	0	0	0	0	1	1	0
OG0001116	2	hypothetical protein			0	0	0	2	0	0	0	0	0	0	0	0	0	0	0	0	0	0	0	0	0	1	1	0
OG0001117	2	beta-N-acetylglucosaminidase (EC 3.2.1.52)			0	0	0	2	0	0	0	0	0	0	0	0	0	0	0	0	0	0	0	0	0	1	1	0
OG0001118	2	hypothetical protein			0	0	0	2	0	0	0	0	0	0	0	0	0	0	0	0	0	0	0	0	0	1	0	1
OG0001119	2	hypothetical protein			0	1	0	1	0	0	0	0	0	0	0	0	0	0	0	0	0	0	1	0	0	1	0	0
OG0001120	2	tRNA-specific 2-thiouridylase MnmA (EC 2.8.1.13)			0	0	0	2	0	0	0	0	0	0	0	0	0	0	0	0	0	0	0	0	0	1	1	0
OG0001121	2	D-alanyl-D-alanine carboxypeptidase (EC 3.4.16.4)			0	0	0	2	0	0	0	0	0	0	0	0	0	0	0	0	0	0	0	0	0	1	1	0
OG0001122	2	hypothetical protein			0	0	0	2	0	0	0	0	0	0	0	0	0	0	0	0	0	0	0	0	0	1	0	1
OG0001123	2	hypothetical protein			0	1	0	1	0	0	0	0	0	0	0	0	0	0	0	0	0	1	0	0	0	1	0	0
OG0001124	2	hypothetical protein			0	0	0	2	0	0	0	0	0	0	0	0	0	0	0	0	0	0	0	0	0	1	0	1
OG0001125	2	hypothetical protein			0	0	0	2	0	0	0	0	0	0	0	0	0	0	0	0	0	0	0	0	0	1	0	1
OG0001126	2	hypothetical protein			0	0	0	2	0	0	0	0	0	0	0	0	0	0	0	0	0	0	0	0	0	1	0	1
OG0001127	2	hypothetical protein			0	0	0	2	0	0	0	0	0	0	0	0	0	0	0	0	0	0	0	0	0	1	0	1
OG0001128	2	hypothetical protein			0	2	0	0	0	0	0	0	0	0	0	1	1	0	0	0	0	0	0	0	0	0	0	0
OG0001129	2	hypothetical protein			0	2	0	0	0	0	0	0	0	0	0	1	1	0	0	0	0	0	0	0	0	0	0	0
OG0001130	2	hypothetical protein			0	2	0	0	0	0	0	0	0	0	0	1	1	0	0	0	0	0	0	0	0	0	0	0
OG0001131	2	hypothetical protein			0	2	0	0	0	0	0	0	0	0	0	1	1	0	0	0	0	0	0	0	0	0	0	0
OG0001132	2	hypothetical protein			0	2	0	0	0	0	0	0	0	0	0	1	1	0	0	0	0	0	0	0	0	0	0	0
OG0001133	2	hypothetical protein			0	2	0	0	0	0	0	0	0	0	0	1	1	0	0	0	0	0	0	0	0	0	0	0
OG0001134	2	hypothetical protein			0	2	0	0	0	0	0	0	0	0	0	1	1	0	0	0	0	0	0	0	0	0	0	0
OG0001135	2	hypothetical protein			0	2	0	0	0	0	0	0	0	0	0	1	1	0	0	0	0	0	0	0	0	0	0	0
OG0001136	2	hypothetical protein			0	2	0	0	0	0	0	0	0	0	0	1	1	0	0	0	0	0	0	0	0	0	0	0
OG0001137	2	hypothetical protein			0	2	0	0	0	0	0	0	0	0	0	1	1	0	0	0	0	0	0	0	0	0	0	0
OG0001138	2	hypothetical protein			0	2	0	0	0	0	0	0	0	0	0	1	1	0	0	0	0	0	0	0	0	0	0	0
OG0001139	2	hypothetical protein			0	2	0	0	0	0	0	0	0	0	0	1	1	0	0	0	0	0	0	0	0	0	0	0
OG0001140	2	hypothetical protein			0	2	0	0	0	0	0	0	0	0	0	1	1	0	0	0	0	0	0	0	0	0	0	0
OG0001141	2	hypothetical protein			0	2	0	0	0	0	0	0	0	0	0	1	1	0	0	0	0	0	0	0	0	0	0	0
OG0001142	2	hypothetical protein			0	2	0	0	0	0	0	0	0	0	0	1	1	0	0	0	0	0	0	0	0	0	0	0
OG0001143	2	hypothetical protein			0	2	0	0	0	0	0	0	0	0	0	1	1	0	0	0	0	0	0	0	0	0	0	0
OG0001144	2	hypothetical protein			0	2	0	0	0	0	0	0	0	0	0	1	1	0	0	0	0	0	0	0	0	0	0	0
OG0001145	2	hypothetical protein			0	2	0	0	0	0	0	0	0	0	0	1	1	0	0	0	0	0	0	0	0	0	0	0
OG0001146	2	hypothetical protein			0	2	0	0	0	0	0	0	0	0	0	1	1	0	0	0	0	0	0	0	0	0	0	0
OG0001147	2	hypothetical protein			0	2	0	0	0	0	0	0	0	0	0	1	1	0	0	0	0	0	0	0	0	0	0	0
OG0001148	2	hypothetical protein			0	2	0	0	0	0	0	0	0	0	0	1	1	0	0	0	0	0	0	0	0	0	0	0
OG0001149	2	hypothetical protein			0	2	0	0	0	0	0	0	0	0	0	1	1	0	0	0	0	0	0	0	0	0	0	0
OG0001150	2	hypothetical protein			0	2	0	0	0	0	0	0	0	0	0	1	1	0	0	0	0	0	0	0	0	0	0	0
OG0001151	2	hypothetical protein			0	2	0	0	0	0	0	0	0	0	0	1	1	0	0	0	0	0	0	0	0	0	0	0
OG0001152	2	hypothetical protein			0	2	0	0	0	0	0	0	0	0	0	1	1	0	0	0	0	0	0	0	0	0	0	0
OG0001153	2	hypothetical protein			0	2	0	0	0	0	0	0	0	0	0	1	1	0	0	0	0	0	0	0	0	0	0	0
OG0001154	2	hypothetical protein			0	2	0	0	0	0	0	0	0	0	0	1	1	0	0	0	0	0	0	0	0	0	0	0
OG0001155	2	hypothetical protein			0	2	0	0	0	0	0	0	0	0	0	1	1	0	0	0	0	0	0	0	0	0	0	0
OG0001156	2	hypothetical protein			0	2	0	0	0	0	0	0	0	0	0	1	1	0	0	0	0	0	0	0	0	0	0	0
OG0001157	2	hypothetical protein			0	2	0	0	0	0	0	0	0	0	0	1	1	0	0	0	0	0	0	0	0	0	0	0
OG0001158	2	hypothetical protein			0	2	0	0	0	0	0	0	0	0	0	1	1	0	0	0	0	0	0	0	0	0	0	0
OG0001159	2	hypothetical protein			0	2	0	0	0	0	0	0	0	0	0	1	1	0	0	0	0	0	0	0	0	0	0	0
OG0001160	2	hypothetical protein			0	2	0	0	0	0	0	0	0	0	0	1	1	0	0	0	0	0	0	0	0	0	0	0
OG0001161	2	hypothetical protein			0	2	0	0	0	0	0	0	0	0	0	1	1	0	0	0	0	0	0	0	0	0	0	0
OG0001162	2	hypothetical protein			0	2	0	0	0	0	0	0	0	0	0	1	1	0	0	0	0	0	0	0	0	0	0	0
OG0001163	2	hypothetical protein			0	2	0	0	0	0	0	0	0	0	0	1	1	0	0	0	0	0	0	0	0	0	0	0
OG0001164	2	hypothetical protein			0	2	0	0	0	0	0	0	0	0	0	1	1	0	0	0	0	0	0	0	0	0	0	0
OG0001165	2	hypothetical protein			0	2	0	0	0	0	0	0	0	0	0	1	1	0	0	0	0	0	0	0	0	0	0	0
OG0001166	2	hypothetical protein			0	2	0	0	0	0	0	0	0	0	0	1	1	0	0	0	0	0	0	0	0	0	0	0
OG0001167	2	hypothetical protein			0	2	0	0	0	0	0	0	0	0	0	1	1	0	0	0	0	0	0	0	0	0	0	0
OG0001168	2	hypothetical protein			0	2	0	0	0	0	0	0	0	0	0	1	1	0	0	0	0	0	0	0	0	0	0	0
OG0001169	2	hypothetical protein			0	2	0	0	0	0	0	0	0	0	0	1	1	0	0	0	0	0	0	0	0	0	0	0
OG0001170	2	hypothetical protein			0	2	0	0	0	0	0	0	0	0	0	1	1	0	0	0	0	0	0	0	0	0	0	0
OG0001171	2	hypothetical protein			0	2	0	0	0	0	0	0	0	0	0	1	1	0	0	0	0	0	0	0	0	0	0	0
OG0001172	2	hypothetical protein			0	2	0	0	0	0	0	0	0	0	0	1	1	0	0	0	0	0	0	0	0	0	0	0
OG0001173	2	hypothetical protein			0	2	0	0	0	0	0	0	0	0	0	1	1	0	0	0	0	0	0	0	0	0	0	0
OG0001174	2	hypothetical protein			0	2	0	0	0	0	0	0	0	0	0	1	1	0	0	0	0	0	0	0	0	0	0	0
OG0001175	2	hypothetical protein			0	2	0	0	0	0	0	0	0	0	0	1	1	0	0	0	0	0	0	0	0	0	0	0
OG0001176	2	hypothetical protein			0	2	0	0	0	0	0	0	0	0	0	1	1	0	0	0	0	0	0	0	0	0	0	0
OG0001177	2	hypothetical protein			0	2	0	0	0	0	0	0	0	0	0	1	1	0	0	0	0	0	0	0	0	0	0	0
OG0001178	2	hypothetical protein			0	2	0	0	0	0	0	0	0	0	0	1	1	0	0	0	0	0	0	0	0	0	0	0
OG0001179	2	hypothetical protein			0	2	0	0	0	0	0	0	0	0	0	1	1	0	0	0	0	0	0	0	0	0	0	0
OG0001180	2	hypothetical protein			0	2	0	0	0	0	0	0	0	0	0	1	1	0	0	0	0	0	0	0	0	0	0	0
OG0001181	2	hypothetical protein			0	2	0	0	0	0	0	0	0	0	0	1	1	0	0	0	0	0	0	0	0	0	0	0
OG0001182	2	hypothetical protein			0	2	0	0	0	0	0	0	0	0	0	1	1	0	0	0	0	0	0	0	0	0	0	0
OG0001183	2	hypothetical protein			0	2	0	0	0	0	0	0	0	0	0	1	1	0	0	0	0	0	0	0	0	0	0	0
OG0001184	2	hypothetical protein			0	2	0	0	0	0	0	0	0	0	0	1	1	0	0	0	0	0	0	0	0	0	0	0
OG0001185	2	hypothetical protein			0	2	0	0	0	0	0	0	0	0	0	1	1	0	0	0	0	0	0	0	0	0	0	0
OG0001186	2	hypothetical protein			0	2	0	0	0	0	0	0	0	0	0	1	1	0	0	0	0	0	0	0	0	0	0	0
OG0001187	2	hypothetical protein			0	2	0	0	0	0	0	0	0	0	0	1	1	0	0	0	0	0	0	0	0	0	0	0
OG0001188	2	hypothetical protein			0	2	0	0	0	0	0	0	0	0	0	1	1	0	0	0	0	0	0	0	0	0	0	0
OG0001189	2	hypothetical protein			0	2	0	0	0	0	0	0	0	0	0	1	1	0	0	0	0	0	0	0	0	0	0	0
OG0001190	2	hypothetical protein			0	2	0	0	0	0	0	0	0	0	0	1	1	0	0	0	0	0	0	0	0	0	0	0
OG0001191	2	hypothetical protein			0	2	0	0	0	0	0	0	0	0	0	1	1	0	0	0	0	0	0	0	0	0	0	0
OG0001192	2	hypothetical protein			0	2	0	0	0	0	0	0	0	0	0	1	1	0	0	0	0	0	0	0	0	0	0	0
OG0001193	2	hypothetical protein			0	2	0	0	0	0	0	0	0	0	0	1	1	0	0	0	0	0	0	0	0	0	0	0
OG0001194	2	hypothetical protein			0	2	0	0	0	0	0	0	0	0	0	1	1	0	0	0	0	0	0	0	0	0	0	0
OG0001195	2	hypothetical protein			0	2	0	0	0	0	0	0	0	0	0	1	1	0	0	0	0	0	0	0	0	0	0	0
OG0001196	2	hypothetical protein			0	2	0	0	0	0	0	0	0	0	0	1	1	0	0	0	0	0	0	0	0	0	0	0
OG0001197	2	hypothetical protein			0	2	0	0	0	0	0	0	0	0	0	1	1	0	0	0	0	0	0	0	0	0	0	0
OG0001198	2	hypothetical protein			0	2	0	0	0	0	0	0	0	0	0	1	1	0	0	0	0	0	0	0	0	0	0	0
OG0001199	2	hypothetical protein			0	2	0	0	0	0	0	0	0	0	0	1	1	0	0	0	0	0	0	0	0	0	0	0
OG0001200	2	hypothetical protein			0	2	0	0	0	0	0	0	0	0	0	1	1	0	0	0	0	0	0	0	0	0	0	0
OG0001201	2	hypothetical protein			0	2	0	0	0	0	0	0	0	0	0	1	1	0	0	0	0	0	0	0	0	0	0	0
OG0001202	2	hypothetical protein			0	2	0	0	0	0	0	0	0	0	0	1	1	0	0	0	0	0	0	0	0	0	0	0
OG0001203	2	hypothetical protein			0	2	0	0	0	0	0	0	0	0	0	1	1	0	0	0	0	0	0	0	0	0	0	0
OG0001204	2	hypothetical protein			0	2	0	0	0	0	0	0	0	0	0	1	1	0	0	0	0	0	0	0	0	0	0	0
OG0001205	2	hypothetical protein			0	2	0	0	0	0	0	0	0	0	0	1	1	0	0	0	0	0	0	0	0	0	0	0
OG0001206	2	hypothetical protein			0	2	0	0	0	0	0	0	0	0	0	1	1	0	0	0	0	0	0	0	0	0	0	0
OG0001207	2	hypothetical protein			0	2	0	0	0	0	0	0	0	0	0	1	1	0	0	0	0	0	0	0	0	0	0	0
OG0001208	2	hypothetical protein			0	2	0	0	0	0	0	0	0	0	0	1	1	0	0	0	0	0	0	0	0	0	0	0
OG0001209	2	hypothetical protein			0	2	0	0	0	0	0	0	0	0	0	1	1	0	0	0	0	0	0	0	0	0	0	0
OG0001210	2	hypothetical protein			0	2	0	0	0	0	0	0	0	0	0	1	1	0	0	0	0	0	0	0	0	0	0	0
OG0001211	2	hypothetical protein			0	2	0	0	0	0	0	0	0	0	0	1	1	0	0	0	0	0	0	0	0	0	0	0
OG0001212	2	hypothetical protein			0	2	0	0	0	0	0	0	0	0	0	1	1	0	0	0	0	0	0	0	0	0	0	0
OG0001213	2	hypothetical protein			0	2	0	0	0	0	0	0	0	0	0	1	1	0	0	0	0	0	0	0	0	0	0	0
OG0001214	2	hypothetical protein			0	2	0	0	0	0	0	0	0	0	0	1	1	0	0	0	0	0	0	0	0	0	0	0
OG0001215	2	hypothetical protein			0	2	0	0	0	0	0	0	0	0	0	1	1	0	0	0	0	0	0	0	0	0	0	0
OG0001216	2	hypothetical protein			0	2	0	0	0	0	0	0	0	0	0	1	1	0	0	0	0	0	0	0	0	0	0	0
OG0001217	2	hypothetical protein			0	2	0	0	0	0	0	0	0	0	0	1	1	0	0	0	0	0	0	0	0	0	0	0
OG0001218	2	hypothetical protein			0	2	0	0	0	0	0	0	0	0	0	1	1	0	0	0	0	0	0	0	0	0	0	0
OG0001219	2	hypothetical protein			0	2	0	0	0	0	0	0	0	0	0	1	1	0	0	0	0	0	0	0	0	0	0	0
OG0001220	2	hypothetical protein			0	2	0	0	0	0	0	0	0	0	0	1	1	0	0	0	0	0	0	0	0	0	0	0
OG0001221	2	hypothetical protein			0	2	0	0	0	0	0	0	0	0	0	1	1	0	0	0	0	0	0	0	0	0	0	0
OG0001222	2	hypothetical protein			0	2	0	0	0	0	0	0	0	0	0	1	1	0	0	0	0	0	0	0	0	0	0	0
OG0001223	2	hypothetical protein			0	2	0	0	0	0	0	0	0	0	0	1	1	0	0	0	0	0	0	0	0	0	0	0
OG0001224	2	hypothetical protein			0	2	0	0	0	0	0	0	0	0	0	1	1	0	0	0	0	0	0	0	0	0	0	0
OG0001225	2	hypothetical protein			0	2	0	0	0	0	0	0	0	0	0	1	1	0	0	0	0	0	0	0	0	0	0	0
OG0001226	2	hypothetical protein			0	2	0	0	0	0	0	0	0	0	0	1	1	0	0	0	0	0	0	0	0	0	0	0
OG0001227	2	hypothetical protein			0	2	0	0	0	0	0	0	0	0	0	1	1	0	0	0	0	0	0	0	0	0	0	0
OG0001228	2	hypothetical protein			0	2	0	0	0	0	0	0	0	0	0	1	1	0	0	0	0	0	0	0	0	0	0	0
OG0001229	2	hypothetical protein			0	2	0	0	0	0	0	0	0	0	0	1	1	0	0	0	0	0	0	0	0	0	0	0
OG0001230	2	hypothetical protein			0	2	0	0	0	0	0	0	0	0	0	1	1	0	0	0	0	0	0	0	0	0	0	0
OG0001231	2	hypothetical protein			0	2	0	0	0	0	0	0	0	0	0	1	1	0	0	0	0	0	0	0	0	0	0	0
OG0001232	2	hypothetical protein			0	2	0	0	0	0	0	0	0	0	0	1	1	0	0	0	0	0	0	0	0	0	0	0
OG0001233	2	hypothetical protein			0	2	0	0	0	0	0	0	0	0	0	1	1	0	0	0	0	0	0	0	0	0	0	0
OG0001234	2	hypothetical protein			0	2	0	0	0	0	0	0	0	0	0	1	1	0	0	0	0	0	0	0	0	0	0	0
OG0001235	2	hypothetical protein			0	2	0	0	0	0	0	0	0	0	0	1	1	0	0	0	0	0	0	0	0	0	0	0
OG0001236	2	hypothetical protein			0	2	0	0	0	0	0	0	0	0	0	1	1	0	0	0	0	0	0	0	0	0	0	0
OG0001237	2	hypothetical protein			0	2	0	0	0	0	0	0	0	0	0	1	1	0	0	0	0	0	0	0	0	0	0	0
OG0001238	2	hypothetical protein			0	2	0	0	0	0	0	0	0	0	0	1	1	0	0	0	0	0	0	0	0	0	0	0
OG0001239	2	hypothetical protein			0	2	0	0	0	0	0	0	0	0	0	1	1	0	0	0	0	0	0	0	0	0	0	0
OG0001240	2	hypothetical protein			0	2	0	0	0	0	0	0	0	0	0	1	1	0	0	0	0	0	0	0	0	0	0	0
OG0001241	2	hypothetical protein			0	2	0	0	0	0	0	0	0	0	0	1	1	0	0	0	0	0	0	0	0	0	0	0
OG0001242	2	hypothetical protein			0	2	0	0	0	0	0	0	0	0	0	1	1	0	0	0	0	0	0	0	0	0	0	0
OG0001243	2	hypothetical protein			0	2	0	0	0	0	0	0	0	0	0	1	1	0	0	0	0	0	0	0	0	0	0	0
OG0001244	2	hypothetical protein			0	2	0	0	0	0	0	0	0	0	0	1	1	0	0	0	0	0	0	0	0	0	0	0
OG0001245	2	hypothetical protein			0	2	0	0	0	0	0	0	0	0	0	1	1	0	0	0	0	0	0	0	0	0	0	0
OG0001246	2	hypothetical protein			0	2	0	0	0	0	0	0	0	0	0	1	1	0	0	0	0	0	0	0	0	0	0	0
OG0001247	2	hypothetical protein			0	2	0	0	0	0	0	0	0	0	0	1	1	0	0	0	0	0	0	0	0	0	0	0
OG0001248	2	hypothetical protein			0	2	0	0	0	0	0	0	0	0	0	1	1	0	0	0	0	0	0	0	0	0	0	0
OG0001249	2	hypothetical protein			0	2	0	0	0	0	0	0	0	0	0	1	1	0	0	0	0	0	0	0	0	0	0	0
OG0001250	2	hypothetical protein			0	2	0	0	0	0	0	0	0	0	0	1	1	0	0	0	0	0	0	0	0	0	0	0
OG0001251	2	hypothetical protein			0	2	0	0	0	0	0	0	0	0	0	1	1	0	0	0	0	0	0	0	0	0	0	0
OG0001252	2	hypothetical protein			0	2	0	0	0	0	0	0	0	0	0	1	1	0	0	0	0	0	0	0	0	0	0	0
OG0001253	2	hypothetical protein			0	2	0	0	0	0	0	0	0	0	0	1	1	0	0	0	0	0	0	0	0	0	0	0
OG0001254	2	hypothetical protein			0	2	0	0	0	0	0	0	0	0	0	1	1	0	0	0	0	0	0	0	0	0	0	0
OG0001255	2	hypothetical protein			0	2	0	0	0	0	0	0	0	0	0	1	1	0	0	0	0	0	0	0	0	0	0	0
OG0001256	2	hypothetical protein			0	2	0	0	0	0	0	0	0	0	0	1	1	0	0	0	0	0	0	0	0	0	0	0
OG0001257	2	hypothetical protein			0	2	0	0	0	0	0	0	0	0	0	1	1	0	0	0	0	0	0	0	0	0	0	0
OG0001258	2	hypothetical protein			0	2	0	0	0	0	0	0	0	0	0	1	1	0	0	0	0	0	0	0	0	0	0	0
OG0001259	2	hypothetical protein			0	2	0	0	0	0	0	0	0	0	0	1	1	0	0	0	0	0	0	0	0	0	0	0
OG0001260	2	hypothetical protein			0	2	0	0	0	0	0	0	0	0	0	1	1	0	0	0	0	0	0	0	0	0	0	0
OG0001261	2	hypothetical protein			0	2	0	0	0	0	0	0	0	0	0	1	1	0	0	0	0	0	0	0	0	0	0	0
OG0001262	2	hypothetical protein			0	2	0	0	0	0	0	0	0	0	0	1	1	0	0	0	0	0	0	0	0	0	0	0
OG0001263	2	hypothetical protein			0	2	0	0	0	0	0	0	0	0	0	1	1	0	0	0	0	0	0	0	0	0	0	0
OG0001264	2	hypothetical protein			0	2	0	0	0	0	0	0	0	0	0	1	1	0	0	0	0	0	0	0	0	0	0	0
OG0001265	2	hypothetical protein			0	2	0	0	0	0	0	0	0	0	0	1	1	0	0	0	0	0	0	0	0	0	0	0
OG0001266	2	hypothetical protein			0	2	0	0	0	0	0	0	0	0	0	1	1	0	0	0	0	0	0	0	0	0	0	0
OG0001267	2	hypothetical protein			0	2	0	0	0	0	0	0	0	0	0	1	1	0	0	0	0	0	0	0	0	0	0	0
OG0001268	2	hypothetical protein			0	2	0	0	0	0	0	0	0	0	0	1	1	0	0	0	0	0	0	0	0	0	0	0
OG0001269	2	hypothetical protein			0	2	0	0	0	0	0	0	0	0	0	1	1	0	0	0	0	0	0	0	0	0	0	0
OG0001270	2	hypothetical protein			0	2	0	0	0	0	0	0	0	0	0	1	1	0	0	0	0	0	0	0	0	0	0	0
OG0001271	2	hypothetical protein			0	2	0	0	0	0	0	0	0	0	0	1	1	0	0	0	0	0	0	0	0	0	0	0
OG0001272	2	Metal-dependent hydrolase YbeY, involved in rRNA and/or ribosome maturation and assembly			1	1	0	0	0	1	0	0	0	0	0	0	0	1	0	0	0	0	0	0	0	0	0	0
OG0001273	2	hypothetical protein			0	2	0	0	0	0	0	0	0	0	0	0	0	1	0	0	0	0	1	0	0	0	0	0
OG0001275	2	hypothetical protein			0	2	0	0	0	0	0	0	0	0	0	0	0	1	0	0	0	0	1	0	0	0	0	0
OG0001276	2	hypothetical protein			0	2	0	0	0	0	0	0	0	0	0	0	0	1	1	0	0	0	0	0	0	0	0	0
OG0001277	2	hypothetical protein			0	2	0	0	0	0	0	0	0	0	0	0	0	1	0	0	0	0	0	0	1	0	0	0
OG0001278	2	hypothetical protein			0	2	0	0	0	0	0	0	0	0	0	0	0	1	0	0	0	0	1	0	0	0	0	0
OG0001281	2	hypothetical protein			0	2	0	0	0	0	0	0	0	0	0	0	0	1	0	1	0	0	0	0	0	0	0	0
OG0001286	2	hypothetical protein			0	1	0	1	0	0	0	0	0	0	0	0	0	0	0	0	0	0	0	0	1	0	1	0
OG0001291	2	Alanyl-tRNA synthetase (EC 6.1.1.7)			1	0	0	1	0	0	0	0	1	0	0	0	0	0	0	0	0	0	0	0	0	0	1	0
OG0001292	2	hypothetical protein			1	0	0	1	0	0	0	1	0	0	0	0	0	0	0	0	0	0	0	0	0	0	1	0
OG0001294	2	hypothetical protein			0	1	0	1	0	0	0	0	0	0	0	0	0	0	0	0	0	0	1	0	0	0	1	0
OG0001295	2	hypothetical protein			0	0	1	1	0	0	0	0	0	0	1	0	0	0	0	0	0	0	0	0	0	0	1	0
OG0001297	2	Protein chain release factor A			1	0	0	1	0	0	0	0	0	1	0	0	0	0	0	0	0	0	0	0	0	0	1	0
OG0001298	2	hypothetical protein			0	1	0	1	0	0	0	0	0	0	0	0	0	0	0	0	0	0	1	0	0	0	1	0
OG0001301	2	hypothetical protein			0	1	0	1	0	0	0	0	0	0	0	0	0	0	0	0	0	0	1	0	0	0	1	0
OG0001302	2	hypothetical protein			0	1	0	1	0	0	0	0	0	0	0	0	0	0	0	0	0	0	1	0	0	0	1	0
OG0001303	2	Asparaginyl-tRNA synthetase-related protein			0	1	0	1	0	0	0	0	0	0	0	0	0	0	0	0	0	0	1	0	0	0	1	0
OG0001306	2	hypothetical protein			0	2	0	0	0	0	0	0	0	0	0	0	0	0	1	1	0	0	0	0	0	0	0	0
OG0001307	2	hypothetical protein			0	2	0	0	0	0	0	0	0	0	0	0	0	0	1	1	0	0	0	0	0	0	0	0
OG0001308	2	hypothetical protein			0	2	0	0	0	0	0	0	0	0	0	0	0	0	1	1	0	0	0	0	0	0	0	0
OG0001311	2	hypothetical protein			0	2	0	0	0	0	0	0	0	0	0	0	0	0	1	1	0	0	0	0	0	0	0	0
OG0001312	2	hypothetical protein			0	2	0	0	0	0	0	0	0	0	0	0	0	0	1	1	0	0	0	0	0	0	0	0
OG0001314	2	hypothetical protein			0	2	0	0	0	0	0	0	0	0	0	0	0	0	1	1	0	0	0	0	0	0	0	0
OG0001317	2	hypothetical protein			0	2	0	0	0	0	0	0	0	0	0	0	0	0	1	1	0	0	0	0	0	0	0	0
OG0001318	2	hypothetical protein			0	2	0	0	0	0	0	0	0	0	0	0	0	0	1	1	0	0	0	0	0	0	0	0
OG0001319	2	hypothetical protein			1	1	0	0	0	0	1	0	0	0	0	0	0	0	1	0	0	0	0	0	0	0	0	0
OG0001320	2	hypothetical protein			0	2	0	0	0	0	0	0	0	0	0	0	0	0	1	1	0	0	0	0	0	0	0	0
OG0001321	2	hypothetical protein			0	2	0	0	0	0	0	0	0	0	0	0	0	0	1	1	0	0	0	0	0	0	0	0
OG0001322	2	hypothetical protein			0	2	0	0	0	0	0	0	0	0	0	0	0	0	1	1	0	0	0	0	0	0	0	0
OG0001323	2	hypothetical protein			0	2	0	0	0	0	0	0	0	0	0	0	0	0	1	1	0	0	0	0	0	0	0	0
OG0001325	2	hypothetical protein			0	2	0	0	0	0	0	0	0	0	0	0	0	0	1	1	0	0	0	0	0	0	0	0
OG0001326	2	hypothetical protein			0	2	0	0	0	0	0	0	0	0	0	0	0	0	1	1	0	0	0	0	0	0	0	0
OG0001327	2	hypothetical protein			0	2	0	0	0	0	0	0	0	0	0	0	0	0	1	1	0	0	0	0	0	0	0	0
OG0001328	2	hypothetical protein			0	2	0	0	0	0	0	0	0	0	0	0	0	0	1	1	0	0	0	0	0	0	0	0
OG0001329	2	hypothetical protein			0	2	0	0	0	0	0	0	0	0	0	0	0	0	1	1	0	0	0	0	0	0	0	0
OG0001330	2	hypothetical protein			0	2	0	0	0	0	0	0	0	0	0	0	0	0	1	1	0	0	0	0	0	0	0	0
OG0001331	2	hypothetical protein			1	1	0	0	0	1	0	0	0	0	0	0	0	0	1	0	0	0	0	0	0	0	0	0
OG0001332	2	hypothetical protein			0	2	0	0	0	0	0	0	0	0	0	0	0	0	1	1	0	0	0	0	0	0	0	0
OG0001333	2	hypothetical protein			0	2	0	0	0	0	0	0	0	0	0	0	0	0	1	1	0	0	0	0	0	0	0	0
OG0001334	2	hypothetical protein			0	2	0	0	0	0	0	0	0	0	0	0	0	0	1	1	0	0	0	0	0	0	0	0
OG0001335	2	Phenylalanyl-tRNA synthetase beta chain (EC 6.1.1.20)			0	2	0	0	0	0	0	0	0	0	0	0	0	0	1	1	0	0	0	0	0	0	0	0
OG0001336	2	hypothetical protein			0	2	0	0	0	0	0	0	0	0	0	0	0	0	1	1	0	0	0	0	0	0	0	0
OG0001337	2	hypothetical protein			0	2	0	0	0	0	0	0	0	0	0	0	0	0	1	1	0	0	0	0	0	0	0	0
OG0001338	2	hypothetical protein			0	2	0	0	0	0	0	0	0	0	0	0	0	0	1	1	0	0	0	0	0	0	0	0
OG0001339	2	hypothetical protein			0	2	0	0	0	0	0	0	0	0	0	0	0	0	1	1	0	0	0	0	0	0	0	0
OG0001340	2	hypothetical protein			1	1	0	0	0	0	1	0	0	0	0	0	0	0	1	0	0	0	0	0	0	0	0	0
OG0001341	2	hypothetical protein			0	2	0	0	0	0	0	0	0	0	0	0	0	0	1	1	0	0	0	0	0	0	0	0
OG0001342	2	hypothetical protein			0	2	0	0	0	0	0	0	0	0	0	0	0	0	1	1	0	0	0	0	0	0	0	0
OG0001343	2	hypothetical protein			0	2	0	0	0	0	0	0	0	0	0	0	0	0	1	1	0	0	0	0	0	0	0	0
OG0001344	2	hypothetical protein			0	2	0	0	0	0	0	0	0	0	0	0	0	0	1	1	0	0	0	0	0	0	0	0
OG0001345	2	hypothetical protein			0	2	0	0	0	0	0	0	0	0	0	0	0	0	1	1	0	0	0	0	0	0	0	0
OG0001346	2	hypothetical protein			0	2	0	0	0	0	0	0	0	0	0	0	0	0	1	1	0	0	0	0	0	0	0	0
OG0001347	2	hypothetical protein			0	2	0	0	0	0	0	0	0	0	0	0	0	0	1	1	0	0	0	0	0	0	0	0
OG0001348	2	hypothetical protein			0	2	0	0	0	0	0	0	0	0	0	0	0	0	1	1	0	0	0	0	0	0	0	0
OG0001350	2	hypothetical protein			0	2	0	0	0	0	0	0	0	0	0	0	0	0	1	1	0	0	0	0	0	0	0	0
OG0001351	2	hypothetical protein			0	2	0	0	0	0	0	0	0	0	0	0	0	0	1	1	0	0	0	0	0	0	0	0
OG0001352	2	hypothetical protein			0	2	0	0	0	0	0	0	0	0	0	0	0	0	1	1	0	0	0	0	0	0	0	0
OG0001353	2	hypothetical protein			0	2	0	0	0	0	0	0	0	0	0	0	0	0	1	1	0	0	0	0	0	0	0	0
OG0001354	2	hypothetical protein			0	2	0	0	0	0	0	0	0	0	0	0	0	0	1	1	0	0	0	0	0	0	0	0
OG0001355	2	hypothetical protein			0	2	0	0	0	0	0	0	0	0	0	0	0	0	1	1	0	0	0	0	0	0	0	0
OG0001356	2	hypothetical protein			0	2	0	0	0	0	0	0	0	0	0	0	0	0	1	1	0	0	0	0	0	0	0	0
OG0001357	2	hypothetical protein			0	2	0	0	0	0	0	0	0	0	0	0	0	0	1	1	0	0	0	0	0	0	0	0
OG0001358	2	hypothetical protein			0	2	0	0	0	0	0	0	0	0	0	0	0	0	1	1	0	0	0	0	0	0	0	0
OG0001359	2	hypothetical protein			0	2	0	0	0	0	0	0	0	0	0	0	0	0	1	1	0	0	0	0	0	0	0	0
OG0001360	2	hypothetical protein			0	2	0	0	0	0	0	0	0	0	0	0	0	0	1	1	0	0	0	0	0	0	0	0
OG0001361	2	hypothetical protein			0	2	0	0	0	0	0	0	0	0	0	0	0	0	1	1	0	0	0	0	0	0	0	0
OG0001362	2	hypothetical protein			0	2	0	0	0	0	0	0	0	0	0	0	0	0	1	1	0	0	0	0	0	0	0	0
OG0001363	2	hypothetical protein			0	2	0	0	0	0	0	0	0	0	0	0	0	0	1	1	0	0	0	0	0	0	0	0
OG0001364	2	S-adenosylmethionine synthetase, archaeal (EC 2.5.1.6)			0	2	0	0	0	0	0	0	0	0	0	0	0	0	1	0	0	0	1	0	0	0	0	0
OG0001365	2	hypothetical protein			0	2	0	0	0	0	0	0	0	0	0	0	0	0	1	1	0	0	0	0	0	0	0	0
OG0001366	2	hypothetical protein			0	2	0	0	0	0	0	0	0	0	0	0	0	0	1	1	0	0	0	0	0	0	0	0
OG0001367	2	hypothetical protein			0	2	0	0	0	0	0	0	0	0	0	0	0	0	1	1	0	0	0	0	0	0	0	0
OG0001368	2	hypothetical protein			0	2	0	0	0	0	0	0	0	0	0	0	0	0	1	1	0	0	0	0	0	0	0	0
OG0001369	2	hypothetical protein			0	2	0	0	0	0	0	0	0	0	0	0	0	0	1	1	0	0	0	0	0	0	0	0
OG0001370	2	hypothetical protein			0	2	0	0	0	0	0	0	0	0	0	0	0	0	1	1	0	0	0	0	0	0	0	0
OG0001371	2	hypothetical protein			0	2	0	0	0	0	0	0	0	0	0	0	0	0	1	1	0	0	0	0	0	0	0	0
OG0001372	2	hypothetical protein			0	2	0	0	0	0	0	0	0	0	0	0	0	0	1	1	0	0	0	0	0	0	0	0
OG0001373	2	hypothetical protein			0	2	0	0	0	0	0	0	0	0	0	0	0	0	1	1	0	0	0	0	0	0	0	0
OG0001374	2	hypothetical protein			0	2	0	0	0	0	0	0	0	0	0	0	0	0	1	1	0	0	0	0	0	0	0	0
OG0001375	2	hypothetical protein			0	2	0	0	0	0	0	0	0	0	0	0	0	0	1	1	0	0	0	0	0	0	0	0
OG0001376	2	hypothetical protein			0	2	0	0	0	0	0	0	0	0	0	0	0	0	1	1	0	0	0	0	0	0	0	0
OG0001377	2	hypothetical protein			0	2	0	0	0	0	0	0	0	0	0	0	0	0	1	1	0	0	0	0	0	0	0	0
OG0001378	2	hypothetical protein			0	2	0	0	0	0	0	0	0	0	0	0	0	0	1	1	0	0	0	0	0	0	0	0
OG0001379	2	hypothetical protein			0	2	0	0	0	0	0	0	0	0	0	0	0	0	1	1	0	0	0	0	0	0	0	0
OG0001380	2	hypothetical protein			0	2	0	0	0	0	0	0	0	0	0	0	0	0	1	1	0	0	0	0	0	0	0	0
OG0001381	2	hypothetical protein			0	2	0	0	0	0	0	0	0	0	0	0	0	0	1	1	0	0	0	0	0	0	0	0
OG0001382	2	hypothetical protein			0	2	0	0	0	0	0	0	0	0	0	0	0	0	1	1	0	0	0	0	0	0	0	0
OG0001383	2	hypothetical protein			0	2	0	0	0	0	0	0	0	0	0	0	0	0	1	1	0	0	0	0	0	0	0	0
OG0001384	2	hypothetical protein			0	2	0	0	0	0	0	0	0	0	0	0	0	0	1	1	0	0	0	0	0	0	0	0
OG0001385	2	RecA protein			0	2	0	0	0	0	0	0	0	0	0	0	0	0	1	1	0	0	0	0	0	0	0	0
OG0001386	2	hypothetical protein			0	2	0	0	0	0	0	0	0	0	0	0	0	0	1	1	0	0	0	0	0	0	0	0
OG0001387	2	hypothetical protein			0	2	0	0	0	0	0	0	0	0	0	0	0	0	1	1	0	0	0	0	0	0	0	0
OG0001388	2	hypothetical protein			0	2	0	0	0	0	0	0	0	0	0	0	0	0	1	1	0	0	0	0	0	0	0	0
OG0001389	2	hypothetical protein			0	2	0	0	0	0	0	0	0	0	0	0	0	0	1	1	0	0	0	0	0	0	0	0
OG0001390	2	hypothetical protein			0	2	0	0	0	0	0	0	0	0	0	0	0	0	1	1	0	0	0	0	0	0	0	0
OG0001391	2	hypothetical protein			0	2	0	0	0	0	0	0	0	0	0	0	0	0	1	1	0	0	0	0	0	0	0	0
OG0001392	2	hypothetical protein			0	2	0	0	0	0	0	0	0	0	0	0	0	0	1	1	0	0	0	0	0	0	0	0
OG0001393	2	hypothetical protein			0	2	0	0	0	0	0	0	0	0	0	0	0	0	1	0	0	0	0	0	1	0	0	0
OG0001394	2	hypothetical protein			0	2	0	0	0	0	0	0	0	0	0	0	0	0	1	1	0	0	0	0	0	0	0	0
OG0001395	2	hypothetical protein			0	2	0	0	0	0	0	0	0	0	0	0	0	0	1	1	0	0	0	0	0	0	0	0
OG0001396	2	hypothetical protein			0	2	0	0	0	0	0	0	0	0	0	0	0	0	1	1	0	0	0	0	0	0	0	0
OG0001397	2	hypothetical protein			0	2	0	0	0	0	0	0	0	0	0	0	0	0	1	1	0	0	0	0	0	0	0	0
OG0001398	2	hypothetical protein			0	2	0	0	0	0	0	0	0	0	0	0	0	0	1	0	1	0	0	0	0	0	0	0
OG0001399	2	hypothetical protein			0	2	0	0	0	0	0	0	0	0	0	0	0	0	1	1	0	0	0	0	0	0	0	0
OG0001400	2	hypothetical protein			0	2	0	0	0	0	0	0	0	0	0	0	0	0	1	1	0	0	0	0	0	0	0	0
OG0001401	2	hypothetical protein			0	2	0	0	0	0	0	0	0	0	0	0	0	0	1	1	0	0	0	0	0	0	0	0
OG0001402	2	hypothetical protein			0	2	0	0	0	0	0	0	0	0	0	0	0	0	1	1	0	0	0	0	0	0	0	0
OG0001403	2	hypothetical protein			0	2	0	0	0	0	0	0	0	0	0	0	0	0	1	1	0	0	0	0	0	0	0	0
OG0001404	2	hypothetical protein			0	2	0	0	0	0	0	0	0	0	0	0	0	0	1	1	0	0	0	0	0	0	0	0
OG0001405	2	hypothetical protein			0	2	0	0	0	0	0	0	0	0	0	0	0	0	1	1	0	0	0	0	0	0	0	0
OG0001406	2	hypothetical protein			0	2	0	0	0	0	0	0	0	0	0	0	0	0	1	1	0	0	0	0	0	0	0	0
OG0001407	2	hypothetical protein			0	2	0	0	0	0	0	0	0	0	0	0	0	0	1	1	0	0	0	0	0	0	0	0
OG0001408	2	hypothetical protein			0	2	0	0	0	0	0	0	0	0	0	0	0	0	1	1	0	0	0	0	0	0	0	0
OG0001409	2	1-acyl-sn-glycerol-3-phosphate acyltransferase (EC 2.3.1.51)			0	2	0	0	0	0	0	0	0	0	0	0	0	0	1	1	0	0	0	0	0	0	0	0
OG0001410	2	hypothetical protein			0	2	0	0	0	0	0	0	0	0	0	0	0	0	1	1	0	0	0	0	0	0	0	0
OG0001411	2	hypothetical protein			0	2	0	0	0	0	0	0	0	0	0	0	0	0	1	1	0	0	0	0	0	0	0	0
OG0001412	2	hypothetical protein			0	2	0	0	0	0	0	0	0	0	0	0	0	0	1	1	0	0	0	0	0	0	0	0
OG0001413	2	hypothetical protein			0	2	0	0	0	0	0	0	0	0	0	0	0	0	1	1	0	0	0	0	0	0	0	0
OG0001414	2	hypothetical protein			0	2	0	0	0	0	0	0	0	0	0	0	0	0	1	1	0	0	0	0	0	0	0	0
OG0001415	2	hypothetical protein			0	2	0	0	0	0	0	0	0	0	0	0	0	0	1	1	0	0	0	0	0	0	0	0
OG0001416	2	hypothetical protein			0	2	0	0	0	0	0	0	0	0	0	0	0	0	1	1	0	0	0	0	0	0	0	0
OG0001417	2	hypothetical protein			0	2	0	0	0	0	0	0	0	0	0	0	0	0	1	1	0	0	0	0	0	0	0	0
OG0001418	2	hypothetical protein			0	2	0	0	0	0	0	0	0	0	0	0	0	0	1	1	0	0	0	0	0	0	0	0
OG0001419	2	hypothetical protein			0	2	0	0	0	0	0	0	0	0	0	0	0	0	1	1	0	0	0	0	0	0	0	0
OG0001420	2	hypothetical protein			0	2	0	0	0	0	0	0	0	0	0	0	0	0	1	1	0	0	0	0	0	0	0	0
OG0001421	2	hypothetical protein			0	2	0	0	0	0	0	0	0	0	0	0	0	0	1	1	0	0	0	0	0	0	0	0
OG0001422	2	hypothetical protein			0	2	0	0	0	0	0	0	0	0	0	0	0	0	1	1	0	0	0	0	0	0	0	0
OG0001423	2	hypothetical protein			0	2	0	0	0	0	0	0	0	0	0	0	0	0	1	1	0	0	0	0	0	0	0	0
OG0001424	2	hypothetical protein			0	2	0	0	0	0	0	0	0	0	0	0	0	0	1	1	0	0	0	0	0	0	0	0
OG0001425	2	hypothetical protein			0	2	0	0	0	0	0	0	0	0	0	0	0	0	1	1	0	0	0	0	0	0	0	0
OG0001426	2	hypothetical protein			0	2	0	0	0	0	0	0	0	0	0	0	0	0	1	1	0	0	0	0	0	0	0	0
OG0001427	2	hypothetical protein			0	2	0	0	0	0	0	0	0	0	0	0	0	0	1	1	0	0	0	0	0	0	0	0
OG0001428	2	hypothetical protein			0	2	0	0	0	0	0	0	0	0	0	0	0	0	1	1	0	0	0	0	0	0	0	0
OG0001429	2	hypothetical protein			0	2	0	0	0	0	0	0	0	0	0	0	0	0	1	1	0	0	0	0	0	0	0	0
OG0001430	2	hypothetical protein			0	2	0	0	0	0	0	0	0	0	0	0	0	0	1	1	0	0	0	0	0	0	0	0
OG0001431	2	hypothetical protein			0	2	0	0	0	0	0	0	0	0	0	0	0	0	1	1	0	0	0	0	0	0	0	0
OG0001432	2	hypothetical protein			0	2	0	0	0	0	0	0	0	0	0	0	0	0	1	1	0	0	0	0	0	0	0	0
OG0001433	2	hypothetical protein			0	2	0	0	0	0	0	0	0	0	0	0	0	0	1	1	0	0	0	0	0	0	0	0
OG0001434	2	hypothetical protein			0	2	0	0	0	0	0	0	0	0	0	0	0	0	1	1	0	0	0	0	0	0	0	0
OG0001435	2	hypothetical protein			0	2	0	0	0	0	0	0	0	0	0	0	0	0	1	1	0	0	0	0	0	0	0	0
OG0001439	2	Translation elongation factor G			1	1	0	0	0	1	0	0	0	0	0	0	0	0	0	1	0	0	0	0	0	0	0	0
OG0001440	2	hypothetical protein			0	2	0	0	0	0	0	0	0	0	0	0	0	0	0	1	0	0	0	1	0	0	0	0
OG0001441	2	hypothetical protein			0	2	0	0	0	0	0	0	0	0	0	0	0	0	0	0	1	0	0	1	0	0	0	0
OG0001442	2	hypothetical protein			0	2	0	0	0	0	0	0	0	0	0	0	0	0	0	0	1	0	0	1	0	0	0	0
OG0001443	2	hypothetical protein			0	2	0	0	0	0	0	0	0	0	0	0	0	0	0	0	1	0	0	0	1	0	0	0
OG0001444	2	hypothetical protein			0	2	0	0	0	0	0	0	0	0	0	0	0	0	0	0	1	0	0	1	0	0	0	0
OG0001445	2	hypothetical protein			0	2	0	0	0	0	0	0	0	0	0	0	0	0	0	0	1	0	0	1	0	0	0	0
OG0001446	2	hypothetical protein			0	2	0	0	0	0	0	0	0	0	0	0	0	0	0	0	1	0	0	0	1	0	0	0
OG0001447	2	hypothetical protein			0	2	0	0	0	0	0	0	0	0	0	0	0	0	0	0	1	0	0	1	0	0	0	0
OG0001448	2	hypothetical protein			0	2	0	0	0	0	0	0	0	0	0	0	0	0	0	0	1	0	0	1	0	0	0	0
OG0001449	2	hypothetical protein			0	2	0	0	0	0	0	0	0	0	0	0	0	0	0	0	1	0	0	1	0	0	0	0
OG0001450	2	hypothetical protein			0	2	0	0	0	0	0	0	0	0	0	0	0	0	0	0	1	0	0	1	0	0	0	0
OG0001451	2	hypothetical protein			0	2	0	0	0	0	0	0	0	0	0	0	0	0	0	0	1	0	0	1	0	0	0	0
OG0001452	2	hypothetical protein			0	2	0	0	0	0	0	0	0	0	0	0	0	0	0	0	1	0	0	1	0	0	0	0
OG0001453	2	hypothetical protein			0	2	0	0	0	0	0	0	0	0	0	0	0	0	0	0	1	0	0	1	0	0	0	0
OG0001454	2	hypothetical protein			0	2	0	0	0	0	0	0	0	0	0	0	0	0	0	0	1	0	0	0	1	0	0	0
OG0001455	2	hypothetical protein			0	2	0	0	0	0	0	0	0	0	0	0	0	0	0	0	1	0	0	1	0	0	0	0
OG0001456	2	hypothetical protein			0	2	0	0	0	0	0	0	0	0	0	0	0	0	0	0	1	0	0	1	0	0	0	0
OG0001457	2	hypothetical protein			0	2	0	0	0	0	0	0	0	0	0	0	0	0	0	0	1	0	0	1	0	0	0	0
OG0001458	2	hypothetical protein			0	2	0	0	0	0	0	0	0	0	0	0	0	0	0	0	1	0	0	1	0	0	0	0
OG0001459	2	hypothetical protein			0	2	0	0	0	0	0	0	0	0	0	0	0	0	0	0	1	0	0	1	0	0	0	0
OG0001460	2	hypothetical protein			0	2	0	0	0	0	0	0	0	0	0	0	0	0	0	0	1	0	0	1	0	0	0	0
OG0001461	2	hypothetical protein			0	2	0	0	0	0	0	0	0	0	0	0	0	0	0	0	1	0	0	1	0	0	0	0
OG0001462	2	hypothetical protein			0	2	0	0	0	0	0	0	0	0	0	0	0	0	0	0	1	0	0	1	0	0	0	0
OG0001463	2	hypothetical protein			0	2	0	0	0	0	0	0	0	0	0	0	0	0	0	0	1	0	0	1	0	0	0	0
OG0001464	2	hypothetical protein			0	2	0	0	0	0	0	0	0	0	0	0	0	0	0	0	1	0	0	1	0	0	0	0
OG0001465	2	hypothetical protein			0	2	0	0	0	0	0	0	0	0	0	0	0	0	0	0	1	0	0	1	0	0	0	0
OG0001466	2	hypothetical protein			0	2	0	0	0	0	0	0	0	0	0	0	0	0	0	0	1	0	0	1	0	0	0	0
OG0001467	2	hypothetical protein			0	2	0	0	0	0	0	0	0	0	0	0	0	0	0	0	1	0	0	1	0	0	0	0
OG0001468	2	hypothetical protein			0	2	0	0	0	0	0	0	0	0	0	0	0	0	0	0	1	0	0	1	0	0	0	0
OG0001469	2	hypothetical protein			0	2	0	0	0	0	0	0	0	0	0	0	0	0	0	0	1	0	0	1	0	0	0	0
OG0001470	2	hypothetical protein			0	2	0	0	0	0	0	0	0	0	0	0	0	0	0	0	1	0	0	0	1	0	0	0
OG0001471	2	hypothetical protein			0	2	0	0	0	0	0	0	0	0	0	0	0	0	0	0	1	0	0	1	0	0	0	0
OG0001472	2	hypothetical protein			0	2	0	0	0	0	0	0	0	0	0	0	0	0	0	0	1	0	0	1	0	0	0	0
OG0001473	2	hypothetical protein			0	2	0	0	0	0	0	0	0	0	0	0	0	0	0	0	1	0	0	1	0	0	0	0
OG0001474	2	hypothetical protein			0	2	0	0	0	0	0	0	0	0	0	0	0	0	0	0	1	0	0	1	0	0	0	0
OG0001475	2	hypothetical protein			0	2	0	0	0	0	0	0	0	0	0	0	0	0	0	0	1	0	0	1	0	0	0	0
OG0001476	2	hypothetical protein			0	2	0	0	0	0	0	0	0	0	0	0	0	0	0	0	1	0	0	1	0	0	0	0
OG0001477	2	hypothetical protein			0	2	0	0	0	0	0	0	0	0	0	0	0	0	0	0	1	0	0	0	1	0	0	0
OG0001478	2	hypothetical protein			0	2	0	0	0	0	0	0	0	0	0	0	0	0	0	0	1	0	0	0	1	0	0	0
OG0001479	2	hypothetical protein			0	2	0	0	0	0	0	0	0	0	0	0	0	0	0	0	1	0	0	1	0	0	0	0
OG0001480	2	hypothetical protein			0	2	0	0	0	0	0	0	0	0	0	0	0	0	0	0	1	0	0	1	0	0	0	0
OG0001481	2	hypothetical protein			0	2	0	0	0	0	0	0	0	0	0	0	0	0	0	0	1	0	0	1	0	0	0	0
OG0001482	2	hypothetical protein			0	2	0	0	0	0	0	0	0	0	0	0	0	0	0	0	1	0	0	1	0	0	0	0
OG0001483	2	hypothetical protein			0	2	0	0	0	0	0	0	0	0	0	0	0	0	0	0	1	0	0	1	0	0	0	0
OG0001484	2	hypothetical protein			0	2	0	0	0	0	0	0	0	0	0	0	0	0	0	0	1	0	0	1	0	0	0	0
OG0001485	2	hypothetical protein			0	2	0	0	0	0	0	0	0	0	0	0	0	0	0	0	1	0	0	0	1	0	0	0
OG0001486	2	hypothetical protein			0	2	0	0	0	0	0	0	0	0	0	0	0	0	0	0	1	0	0	0	1	0	0	0
OG0001487	2	hypothetical protein			0	2	0	0	0	0	0	0	0	0	0	0	0	0	0	0	1	0	0	1	0	0	0	0
OG0001488	2	hypothetical protein			0	2	0	0	0	0	0	0	0	0	0	0	0	0	0	0	1	0	0	1	0	0	0	0
OG0001489	2	hypothetical protein			0	2	0	0	0	0	0	0	0	0	0	0	0	0	0	0	1	0	0	1	0	0	0	0
OG0001490	2	hypothetical protein			0	2	0	0	0	0	0	0	0	0	0	0	0	0	0	0	1	0	0	1	0	0	0	0
OG0001491	2	hypothetical protein			0	2	0	0	0	0	0	0	0	0	0	0	0	0	0	0	1	0	0	1	0	0	0	0
OG0001492	2	hypothetical protein			0	2	0	0	0	0	0	0	0	0	0	0	0	0	0	0	1	0	0	1	0	0	0	0
OG0001493	2	hypothetical protein			0	2	0	0	0	0	0	0	0	0	0	0	0	0	0	0	1	0	0	1	0	0	0	0
OG0001494	2	hypothetical protein			0	2	0	0	0	0	0	0	0	0	0	0	0	0	0	0	1	0	0	1	0	0	0	0
OG0001495	2	hypothetical protein			0	2	0	0	0	0	0	0	0	0	0	0	0	0	0	0	1	0	0	1	0	0	0	0
OG0001496	2	hypothetical protein			0	2	0	0	0	0	0	0	0	0	0	0	0	0	0	0	1	0	0	0	1	0	0	0
OG0001497	2	hypothetical protein			0	2	0	0	0	0	0	0	0	0	0	0	0	0	0	0	1	0	0	1	0	0	0	0
OG0001498	2	hypothetical protein			0	2	0	0	0	0	0	0	0	0	0	0	0	0	0	0	1	0	0	1	0	0	0	0
OG0001499	2	hypothetical protein			0	2	0	0	0	0	0	0	0	0	0	0	0	0	0	0	1	0	0	1	0	0	0	0
OG0001500	2	hypothetical protein			0	2	0	0	0	0	0	0	0	0	0	0	0	0	0	0	1	0	0	0	1	0	0	0
OG0001501	2	hypothetical protein			0	2	0	0	0	0	0	0	0	0	0	0	0	0	0	0	1	0	0	1	0	0	0	0
OG0001502	2	hypothetical protein			0	2	0	0	0	0	0	0	0	0	0	0	0	0	0	0	1	0	0	0	1	0	0	0
OG0001506	2	hypothetical protein			0	2	0	0	0	0	0	0	0	0	0	0	0	0	0	0	1	0	0	1	0	0	0	0
OG0001507	2	hypothetical protein			0	2	0	0	0	0	0	0	0	0	0	0	0	0	0	0	1	0	0	1	0	0	0	0
OG0001508	2	hypothetical protein			0	2	0	0	0	0	0	0	0	0	0	0	0	0	0	0	1	0	0	1	0	0	0	0
OG0001509	2	hypothetical protein			0	2	0	0	0	0	0	0	0	0	0	0	0	0	0	0	1	0	0	1	0	0	0	0
OG0001510	2	hypothetical protein			0	2	0	0	0	0	0	0	0	0	0	0	0	0	0	0	1	0	0	1	0	0	0	0
OG0001511	2	hypothetical protein			0	2	0	0	0	0	0	0	0	0	0	0	0	0	0	0	1	0	0	1	0	0	0	0
OG0001512	2	hypothetical protein			0	2	0	0	0	0	0	0	0	0	0	0	0	0	0	0	1	0	0	1	0	0	0	0
OG0001513	2	hypothetical protein			0	2	0	0	0	0	0	0	0	0	0	0	0	0	0	0	1	0	0	1	0	0	0	0
OG0001514	2	hypothetical protein			0	2	0	0	0	0	0	0	0	0	0	0	0	0	0	0	1	0	0	1	0	0	0	0
OG0001515	2	hypothetical protein			0	2	0	0	0	0	0	0	0	0	0	0	0	0	0	0	1	0	0	1	0	0	0	0
OG0001516	2	hypothetical protein			0	2	0	0	0	0	0	0	0	0	0	0	0	0	0	0	1	0	0	1	0	0	0	0
OG0001517	2	hypothetical protein			0	2	0	0	0	0	0	0	0	0	0	0	0	0	0	0	1	0	0	1	0	0	0	0
OG0001518	2	hypothetical protein			0	2	0	0	0	0	0	0	0	0	0	0	0	0	0	0	1	0	0	0	1	0	0	0
OG0001519	2	hypothetical protein			0	2	0	0	0	0	0	0	0	0	0	0	0	0	0	0	1	0	0	0	1	0	0	0
OG0001520	2	hypothetical protein			0	2	0	0	0	0	0	0	0	0	0	0	0	0	0	0	1	0	0	0	1	0	0	0
OG0001521	2	hypothetical protein			0	2	0	0	0	0	0	0	0	0	0	0	0	0	0	0	1	0	0	1	0	0	0	0
OG0001522	2	Leucyl-tRNA synthetase (EC 6.1.1.4)			0	2	0	0	0	0	0	0	0	0	0	0	0	0	0	0	1	0	0	1	0	0	0	0
OG0001523	2	hypothetical protein			0	2	0	0	0	0	0	0	0	0	0	0	0	0	0	0	1	0	0	1	0	0	0	0
OG0001524	2	hypothetical protein			0	2	0	0	0	0	0	0	0	0	0	0	0	0	0	0	1	0	0	1	0	0	0	0
OG0001525	2	hypothetical protein			0	2	0	0	0	0	0	0	0	0	0	0	0	0	0	0	1	0	0	1	0	0	0	0
OG0001526	2	hypothetical protein			0	2	0	0	0	0	0	0	0	0	0	0	0	0	0	0	1	0	0	0	1	0	0	0
OG0001527	2	hypothetical protein			0	2	0	0	0	0	0	0	0	0	0	0	0	0	0	0	1	0	0	1	0	0	0	0
OG0001528	2	hypothetical protein			0	2	0	0	0	0	0	0	0	0	0	0	0	0	0	0	1	0	0	1	0	0	0	0
OG0001529	2	hypothetical protein			0	2	0	0	0	0	0	0	0	0	0	0	0	0	0	0	1	0	0	1	0	0	0	0
OG0001530	2	hypothetical protein			0	2	0	0	0	0	0	0	0	0	0	0	0	0	0	0	1	0	0	1	0	0	0	0
OG0001531	2	hypothetical protein			0	2	0	0	0	0	0	0	0	0	0	0	0	0	0	0	1	0	0	1	0	0	0	0
OG0001532	2	hypothetical protein			0	2	0	0	0	0	0	0	0	0	0	0	0	0	0	0	1	0	0	1	0	0	0	0
OG0001533	2	hypothetical protein			0	2	0	0	0	0	0	0	0	0	0	0	0	0	0	0	1	0	0	1	0	0	0	0
OG0001538	2	hypothetical protein			0	2	0	0	0	0	0	0	0	0	0	0	0	0	0	0	0	1	1	0	0	0	0	0
OG0001541	2	hypothetical protein			1	1	0	0	0	0	0	0	0	1	0	0	0	0	0	0	0	1	0	0	0	0	0	0
OG0001546	2	hypothetical protein			0	2	0	0	0	0	0	0	0	0	0	0	0	0	0	0	0	0	1	1	0	0	0	0
OG0001551	2	D-alanyl-D-alanine dipeptidase (EC 3.4.13.22)			0	1	0	1	0	0	0	0	0	0	0	0	0	0	0	0	0	0	1	0	0	0	0	1
OG0001552	2	hypothetical protein			0	2	0	0	0	0	0	0	0	0	0	0	0	0	0	0	0	0	1	1	0	0	0	0
OG0001553	2	hypothetical protein			0	1	0	1	0	0	0	0	0	0	0	0	0	0	0	0	0	0	1	0	0	0	0	1
OG0001555	2	hypothetical protein			0	1	0	1	0	0	0	0	0	0	0	0	0	0	0	0	0	0	1	0	0	0	0	1
OG0001557	2	hypothetical protein			0	2	0	0	0	0	0	0	0	0	0	0	0	0	0	0	0	0	0	1	1	0	0	0
OG0001558	2	hypothetical protein			0	2	0	0	0	0	0	0	0	0	0	0	0	0	0	0	0	0	0	1	1	0	0	0
OG0001560	2	hypothetical protein			0	2	0	0	0	0	0	0	0	0	0	0	0	0	0	0	0	0	0	1	1	0	0	0
OG0001564	2	hypothetical protein			0	2	0	0	0	0	0	0	0	0	0	0	0	0	0	0	0	0	0	1	1	0	0	0
OG0001565	2	hypothetical protein			0	2	0	0	0	0	0	0	0	0	0	0	0	0	0	0	0	0	0	1	1	0	0	0
OG0001566	2	hypothetical protein			1	1	0	0	0	1	0	0	0	0	0	0	0	0	0	0	0	0	0	1	0	0	0	0
OG0001568	2	hypothetical protein			0	2	0	0	0	0	0	0	0	0	0	0	0	0	0	0	0	0	0	1	1	0	0	0
OG0001569	2	hypothetical protein			0	2	0	0	0	0	0	0	0	0	0	0	0	0	0	0	0	0	0	1	1	0	0	0
OG0001570	2	hypothetical protein			0	2	0	0	0	0	0	0	0	0	0	0	0	0	0	0	0	0	0	1	1	0	0	0
OG0001571	2	hypothetical protein			0	2	0	0	0	0	0	0	0	0	0	0	0	0	0	0	0	0	0	1	1	0	0	0
OG0001572	2	hypothetical protein			0	2	0	0	0	0	0	0	0	0	0	0	0	0	0	0	0	0	0	1	1	0	0	0
OG0001573	2	hypothetical protein			0	2	0	0	0	0	0	0	0	0	0	0	0	0	0	0	0	0	0	1	1	0	0	0
OG0001574	2	hypothetical protein			0	2	0	0	0	0	0	0	0	0	0	0	0	0	0	0	0	0	0	1	1	0	0	0
OG0001575	2	hypothetical protein			0	2	0	0	0	0	0	0	0	0	0	0	0	0	0	0	0	0	0	1	1	0	0	0
OG0001576	2	hypothetical protein			0	2	0	0	0	0	0	0	0	0	0	0	0	0	0	0	0	0	0	1	1	0	0	0
OG0001577	2	hypothetical protein			0	2	0	0	0	0	0	0	0	0	0	0	0	0	0	0	0	0	0	1	1	0	0	0
OG0001578	2	hypothetical protein			0	2	0	0	0	0	0	0	0	0	0	0	0	0	0	0	0	0	0	1	1	0	0	0
OG0001579	2	hypothetical protein			0	2	0	0	0	0	0	0	0	0	0	0	0	0	0	0	0	0	0	1	1	0	0	0
OG0001580	2	hypothetical protein			0	2	0	0	0	0	0	0	0	0	0	0	0	0	0	0	0	0	0	1	1	0	0	0
OG0001581	2	hypothetical protein			0	2	0	0	0	0	0	0	0	0	0	0	0	0	0	0	0	0	0	1	1	0	0	0
OG0001582	2	hypothetical protein			0	2	0	0	0	0	0	0	0	0	0	0	0	0	0	0	0	0	0	1	1	0	0	0
OG0001583	2	hypothetical protein			0	2	0	0	0	0	0	0	0	0	0	0	0	0	0	0	0	0	0	1	1	0	0	0
OG0001584	2	hypothetical protein			0	2	0	0	0	0	0	0	0	0	0	0	0	0	0	0	0	0	0	1	1	0	0	0
OG0001591	2	Chromosome (plasmid) partitioning protein ParA			1	0	1	0	0	1	0	0	0	0	1	0	0	0	0	0	0	0	0	0	0	0	0	0
OG0001594	2	hypothetical protein			1	0	1	0	0	0	0	0	1	0	1	0	0	0	0	0	0	0	0	0	0	0	0	0
OG0001596	2	hypothetical protein			1	0	1	0	0	1	0	0	0	0	1	0	0	0	0	0	0	0	0	0	0	0	0	0
OG0001599	2	hypothetical protein			1	0	1	0	0	1	0	0	0	0	1	0	0	0	0	0	0	0	0	0	0	0	0	0
OG0001601	2	hypothetical protein			1	0	1	0	0	0	0	1	0	0	1	0	0	0	0	0	0	0	0	0	0	0	0	0
OG0001619	2	ATP-dependent DNA helicase UvrD/PcrA (EC 3.6.4.12)			1	0	0	1	0	1	0	0	0	0	0	0	0	0	0	0	0	0	0	0	0	0	0	1
OG0001624	2	hypothetical protein			1	1	0	0	0	0	1	0	0	0	0	0	0	0	0	0	0	0	0	0	1	0	0	0
OG0001634	2	hypothetical protein			2	0	0	0	0	1	0	1	0	0	0	0	0	0	0	0	0	0	0	0	0	0	0	0
OG0001635	2	hypothetical protein			2	0	0	0	0	1	0	0	1	0	0	0	0	0	0	0	0	0	0	0	0	0	0	0
OG0001636	2	RTX toxin transporter, ATP-binding protein			2	0	0	0	0	1	0	0	1	0	0	0	0	0	0	0	0	0	0	0	0	0	0	0
OG0001637	2	hypothetical protein			2	0	0	0	0	1	0	1	0	0	0	0	0	0	0	0	0	0	0	0	0	0	0	0
OG0001640	2	hypothetical protein			2	0	0	0	0	1	1	0	0	0	0	0	0	0	0	0	0	0	0	0	0	0	0	0
OG0001641	2	hypothetical protein			2	0	0	0	0	1	1	0	0	0	0	0	0	0	0	0	0	0	0	0	0	0	0	0
OG0001643	2	hypothetical protein			2	0	0	0	0	1	0	0	1	0	0	0	0	0	0	0	0	0	0	0	0	0	0	0
OG0001645	2	hypothetical protein			2	0	0	0	0	1	0	1	0	0	0	0	0	0	0	0	0	0	0	0	0	0	0	0
OG0001646	2	hypothetical protein			2	0	0	0	0	1	0	1	0	0	0	0	0	0	0	0	0	0	0	0	0	0	0	0
OG0001650	2	hypothetical protein			2	0	0	0	0	1	1	0	0	0	0	0	0	0	0	0	0	0	0	0	0	0	0	0
OG0001651	2	hypothetical protein			2	0	0	0	0	1	0	1	0	0	0	0	0	0	0	0	0	0	0	0	0	0	0	0
OG0001654	2	hypothetical protein			2	0	0	0	0	1	0	1	0	0	0	0	0	0	0	0	0	0	0	0	0	0	0	0
OG0001656	2	hypothetical protein			2	0	0	0	0	1	0	1	0	0	0	0	0	0	0	0	0	0	0	0	0	0	0	0
OG0001657	2	hypothetical protein			2	0	0	0	0	1	0	1	0	0	0	0	0	0	0	0	0	0	0	0	0	0	0	0
OG0001658	2	hypothetical protein			2	0	0	0	0	1	0	1	0	0	0	0	0	0	0	0	0	0	0	0	0	0	0	0
OG0001659	2	hypothetical protein			2	0	0	0	0	1	0	1	0	0	0	0	0	0	0	0	0	0	0	0	0	0	0	0
OG0001660	2	hypothetical protein			2	0	0	0	0	1	0	1	0	0	0	0	0	0	0	0	0	0	0	0	0	0	0	0
OG0001661	2	hypothetical protein			2	0	0	0	0	1	0	1	0	0	0	0	0	0	0	0	0	0	0	0	0	0	0	0
OG0001662	2	hypothetical protein			2	0	0	0	0	1	0	1	0	0	0	0	0	0	0	0	0	0	0	0	0	0	0	0
OG0001664	2	hypothetical protein			2	0	0	0	0	1	0	1	0	0	0	0	0	0	0	0	0	0	0	0	0	0	0	0
OG0001666	2	hypothetical protein			2	0	0	0	0	1	0	1	0	0	0	0	0	0	0	0	0	0	0	0	0	0	0	0
OG0001667	2	hypothetical protein			2	0	0	0	0	1	1	0	0	0	0	0	0	0	0	0	0	0	0	0	0	0	0	0
OG0001668	2	hypothetical protein			2	0	0	0	0	1	0	1	0	0	0	0	0	0	0	0	0	0	0	0	0	0	0	0
OG0001669	2	hypothetical protein			2	0	0	0	0	1	0	0	0	1	0	0	0	0	0	0	0	0	0	0	0	0	0	0
OG0001670	2	hypothetical protein			2	0	0	0	0	1	0	1	0	0	0	0	0	0	0	0	0	0	0	0	0	0	0	0
OG0001671	2	hypothetical protein			2	0	0	0	0	1	1	0	0	0	0	0	0	0	0	0	0	0	0	0	0	0	0	0
OG0001672	2	2,3-bisphosphoglycerate-independent phosphoglycerate mutase (EC 5.4.2.12)			2	0	0	0	0	1	0	0	0	1	0	0	0	0	0	0	0	0	0	0	0	0	0	0
OG0001673	2	hypothetical protein			2	0	0	0	0	1	0	1	0	0	0	0	0	0	0	0	0	0	0	0	0	0	0	0
OG0001674	2	hypothetical protein			2	0	0	0	0	1	0	1	0	0	0	0	0	0	0	0	0	0	0	0	0	0	0	0
OG0001675	2	hypothetical protein			2	0	0	0	0	1	0	1	0	0	0	0	0	0	0	0	0	0	0	0	0	0	0	0
OG0001677	2	hypothetical protein			2	0	0	0	0	0	1	0	1	0	0	0	0	0	0	0	0	0	0	0	0	0	0	0
OG0001681	2	hypothetical protein			2	0	0	0	0	0	1	0	0	1	0	0	0	0	0	0	0	0	0	0	0	0	0	0
OG0001685	2	hypothetical protein			2	0	0	0	0	0	1	1	0	0	0	0	0	0	0	0	0	0	0	0	0	0	0	0
OG0001686	2	hypothetical protein			2	0	0	0	0	0	1	0	0	1	0	0	0	0	0	0	0	0	0	0	0	0	0	0
OG0001689	2	hypothetical protein			2	0	0	0	0	0	0	1	1	0	0	0	0	0	0	0	0	0	0	0	0	0	0	0
OG0001694	2	hypothetical protein			2	0	0	0	0	0	0	1	1	0	0	0	0	0	0	0	0	0	0	0	0	0	0	0
OG0001695	2	hypothetical protein			2	0	0	0	0	0	0	0	1	1	0	0	0	0	0	0	0	0	0	0	0	0	0	0
OG0001696	2	hypothetical protein			2	0	0	0	0	0	0	0	1	1	0	0	0	0	0	0	0	0	0	0	0	0	0	0
OG0000042	1	hypothetical protein			0	0	0	1	0	0	0	0	0	0	0	0	0	0	0	0	0	0	0	0	0	0	0	1
OG0000077	1	hypothetical protein			1	0	0	0	0	1	0	0	0	0	0	0	0	0	0	0	0	0	0	0	0	0	0	0
OG0000560	1	hypothetical protein			1	0	0	0	0	0	0	0	0	1	0	0	0	0	0	0	0	0	0	0	0	0	0	0
OG0000570	1	hypothetical protein			1	0	0	0	0	0	0	0	0	1	0	0	0	0	0	0	0	0	0	0	0	0	0	0
OG0000571	1	Mobile element protein			1	0	0	0	0	0	0	0	0	1	0	0	0	0	0	0	0	0	0	0	0	0	0	0
OG0000605	1	hypothetical protein			0	0	0	1	0	0	0	0	0	0	0	0	0	0	0	0	0	0	0	0	0	0	0	1
OG0000614	1	hypothetical protein			0	1	0	0	0	0	0	0	0	0	0	0	0	1	0	0	0	0	0	0	0	0	0	0
OG0000640	1	hypothetical protein			0	1	0	0	0	0	0	0	0	0	0	0	0	0	0	0	0	0	1	0	0	0	0	0
OG0000641	1	hypothetical protein			0	0	1	0	0	0	0	0	0	0	1	0	0	0	0	0	0	0	0	0	0	0	0	0
OG0000642	1	hypothetical protein			0	0	1	0	0	0	0	0	0	0	1	0	0	0	0	0	0	0	0	0	0	0	0	0
OG0000643	1	hypothetical protein			0	0	0	1	0	0	0	0	0	0	0	0	0	0	0	0	0	0	0	0	0	0	0	1
OG0000664	1	hypothetical protein			0	0	0	1	0	0	0	0	0	0	0	0	0	0	0	0	0	0	0	0	0	0	1	0
OG0000666	1	hypothetical protein			0	1	0	0	0	0	0	0	0	0	0	0	0	0	0	0	0	0	1	0	0	0	0	0
OG0000690	1	hypothetical protein			0	1	0	0	0	0	0	0	0	0	0	0	0	0	0	0	0	0	1	0	0	0	0	0
OG0000692	1	hypothetical protein			0	0	0	1	0	0	0	0	0	0	0	0	0	0	0	0	0	0	0	0	0	0	0	1
OG0000693	1	hypothetical protein			0	0	0	1	0	0	0	0	0	0	0	0	0	0	0	0	0	0	0	0	0	0	0	1
OG0000696	1	hypothetical protein			1	0	0	0	0	0	1	0	0	0	0	0	0	0	0	0	0	0	0	0	0	0	0	0
OG0000731	1	hypothetical protein			0	0	0	1	0	0	0	0	0	0	0	0	0	0	0	0	0	0	0	0	0	0	0	1
OG0000732	1	hypothetical protein			1	0	0	0	0	1	0	0	0	0	0	0	0	0	0	0	0	0	0	0	0	0	0	0
OG0000734	1	hypothetical protein			1	0	0	0	0	0	0	0	0	1	0	0	0	0	0	0	0	0	0	0	0	0	0	0
OG0000735	1	hypothetical protein			1	0	0	0	0	0	0	0	0	1	0	0	0	0	0	0	0	0	0	0	0	0	0	0
OG0000736	1	hypothetical protein			1	0	0	0	0	0	0	0	0	1	0	0	0	0	0	0	0	0	0	0	0	0	0	0
OG0000751	1	hypothetical protein			0	0	0	1	0	0	0	0	0	0	0	0	0	0	0	0	0	0	0	0	0	0	1	0
OG0000756	1	hypothetical protein			0	1	0	0	0	0	0	0	0	0	0	0	0	0	0	0	0	0	1	0	0	0	0	0
OG0000760	1	hypothetical protein			0	0	0	1	0	0	0	0	0	0	0	0	0	0	0	0	0	0	0	0	0	0	0	1
OG0000761	1	hypothetical protein			0	0	0	1	0	0	0	0	0	0	0	0	0	0	0	0	0	0	0	0	0	0	0	1
OG0000764	1	hypothetical protein			1	0	0	0	0	1	0	0	0	0	0	0	0	0	0	0	0	0	0	0	0	0	0	0
OG0000770	1	hypothetical protein			1	0	0	0	0	0	0	1	0	0	0	0	0	0	0	0	0	0	0	0	0	0	0	0
OG0000771	1	Mobile element protein			1	0	0	0	0	0	0	0	0	1	0	0	0	0	0	0	0	0	0	0	0	0	0	0
OG0000785	1	hypothetical protein			0	0	0	1	0	0	0	0	0	0	0	0	0	0	0	0	0	0	0	0	0	1	0	0
OG0000812	1	hypothetical protein			0	1	0	0	0	0	0	0	0	0	0	0	0	0	0	0	0	0	1	0	0	0	0	0
OG0000817	1	hypothetical protein			0	0	1	0	0	0	0	0	0	0	1	0	0	0	0	0	0	0	0	0	0	0	0	0
OG0000824	1	hypothetical protein			0	0	0	1	0	0	0	0	0	0	0	0	0	0	0	0	0	0	0	0	0	0	0	1
OG0000825	1	hypothetical protein			0	0	0	1	0	0	0	0	0	0	0	0	0	0	0	0	0	0	0	0	0	0	0	1
OG0000826	1	hypothetical protein			1	0	0	0	0	1	0	0	0	0	0	0	0	0	0	0	0	0	0	0	0	0	0	0
OG0000828	1	hypothetical protein			1	0	0	0	0	0	1	0	0	0	0	0	0	0	0	0	0	0	0	0	0	0	0	0
OG0000829	1	hypothetical protein			1	0	0	0	0	0	1	0	0	0	0	0	0	0	0	0	0	0	0	0	0	0	0	0
OG0000831	1	hypothetical protein			1	0	0	0	0	0	0	1	0	0	0	0	0	0	0	0	0	0	0	0	0	0	0	0
OG0000861	1	hypothetical protein			0	1	0	0	0	0	0	0	0	0	0	0	0	0	1	0	0	0	0	0	0	0	0	0
OG0000879	1	hypothetical protein			0	1	0	0	0	0	0	0	0	0	0	0	0	0	0	0	0	0	1	0	0	0	0	0
OG0000881	1	hypothetical protein			0	1	0	0	0	0	0	0	0	0	0	0	0	0	0	0	0	0	1	0	0	0	0	0
OG0000885	1	hypothetical protein			0	0	1	0	0	0	0	0	0	0	1	0	0	0	0	0	0	0	0	0	0	0	0	0
OG0000888	1	hypothetical protein			0	0	0	1	0	0	0	0	0	0	0	0	0	0	0	0	0	0	0	0	0	0	0	1
OG0000889	1	hypothetical protein			0	0	0	1	0	0	0	0	0	0	0	0	0	0	0	0	0	0	0	0	0	0	0	1
OG0000890	1	hypothetical protein			0	0	0	1	0	0	0	0	0	0	0	0	0	0	0	0	0	0	0	0	0	0	0	1
OG0000891	1	hypothetical protein			0	1	0	0	0	0	0	0	0	0	0	0	0	0	0	0	0	0	0	0	1	0	0	0
OG0000894	1	hypothetical protein			1	0	0	0	0	1	0	0	0	0	0	0	0	0	0	0	0	0	0	0	0	0	0	0
OG0000898	1	hypothetical protein			1	0	0	0	0	0	1	0	0	0	0	0	0	0	0	0	0	0	0	0	0	0	0	0
OG0000900	1	hypothetical protein			1	0	0	0	0	0	0	0	1	0	0	0	0	0	0	0	0	0	0	0	0	0	0	0
OG0000906	1	protein of unknown function			1	0	0	0	1	0	0	0	0	0	0	0	0	0	0	0	0	0	0	0	0	0	0	0
OG0000917	1	hypothetical protein			0	0	0	1	0	0	0	0	0	0	0	0	0	0	0	0	0	0	0	0	0	1	0	0
OG0000928	1	Septum formation protein Maf			0	1	0	0	0	0	0	0	0	0	0	0	0	1	0	0	0	0	0	0	0	0	0	0
OG0000931	1	Replicative DNA helicase (DnaB) (EC 3.6.4.12)			0	0	0	1	0	0	0	0	0	0	0	0	0	0	0	0	0	0	0	0	0	0	1	0
OG0000932	1	hypothetical protein			0	0	0	1	0	0	0	0	0	0	0	0	0	0	0	0	0	0	0	0	0	0	1	0
OG0000933	1	hypothetical protein			0	0	0	1	0	0	0	0	0	0	0	0	0	0	0	0	0	0	0	0	0	0	1	0
OG0000934	1	hypothetical protein			0	0	0	1	0	0	0	0	0	0	0	0	0	0	0	0	0	0	0	0	0	0	1	0
OG0000935	1	hypothetical protein			0	0	0	1	0	0	0	0	0	0	0	0	0	0	0	0	0	0	0	0	0	0	1	0
OG0000938	1	hypothetical protein			0	0	0	1	0	0	0	0	0	0	0	0	0	0	0	0	0	0	0	0	0	0	1	0
OG0000940	1	hypothetical protein			0	0	0	1	0	0	0	0	0	0	0	0	0	0	0	0	0	0	0	0	0	0	1	0
OG0001015	1	hypothetical protein			0	1	0	0	0	0	0	0	0	0	0	0	0	0	0	0	0	1	0	0	0	0	0	0
OG0001020	1	hypothetical protein			0	1	0	0	0	0	0	0	0	0	0	0	0	0	0	0	0	1	0	0	0	0	0	0
OG0001022	1	hypothetical protein			0	1	0	0	0	0	0	0	0	0	0	0	0	0	0	0	0	0	1	0	0	0	0	0
OG0001024	1	hypothetical protein			0	1	0	0	0	0	0	0	0	0	0	0	0	0	0	0	0	0	1	0	0	0	0	0
OG0001025	1	hypothetical protein			0	1	0	0	0	0	0	0	0	0	0	0	0	0	0	0	0	0	1	0	0	0	0	0
OG0001027	1	hypothetical protein			0	1	0	0	0	0	0	0	0	0	0	0	0	0	0	0	0	0	1	0	0	0	0	0
OG0001028	1	hypothetical protein			0	1	0	0	0	0	0	0	0	0	0	0	0	0	0	0	0	0	1	0	0	0	0	0
OG0001029	1	hypothetical protein			0	1	0	0	0	0	0	0	0	0	0	0	0	0	0	0	0	0	1	0	0	0	0	0
OG0001030	1	hypothetical protein			0	1	0	0	0	0	0	0	0	0	0	0	0	0	0	0	0	0	1	0	0	0	0	0
OG0001032	1	hypothetical protein			0	1	0	0	0	0	0	0	0	0	0	0	0	0	0	0	0	0	1	0	0	0	0	0
OG0001033	1	hypothetical protein			0	1	0	0	0	0	0	0	0	0	0	0	0	0	0	0	0	0	1	0	0	0	0	0
OG0001040	1	hypothetical protein			0	0	1	0	0	0	0	0	0	0	1	0	0	0	0	0	0	0	0	0	0	0	0	0
OG0001041	1	hypothetical protein			0	0	1	0	0	0	0	0	0	0	1	0	0	0	0	0	0	0	0	0	0	0	0	0
OG0001042	1	hypothetical protein			0	0	1	0	0	0	0	0	0	0	1	0	0	0	0	0	0	0	0	0	0	0	0	0
OG0001043	1	hypothetical protein			0	0	1	0	0	0	0	0	0	0	1	0	0	0	0	0	0	0	0	0	0	0	0	0
OG0001044	1	hypothetical protein			0	0	1	0	0	0	0	0	0	0	1	0	0	0	0	0	0	0	0	0	0	0	0	0
OG0001052	1	hypothetical protein			0	0	0	1	0	0	0	0	0	0	0	0	0	0	0	0	0	0	0	0	0	0	0	1
OG0001053	1	hypothetical protein			0	0	0	1	0	0	0	0	0	0	0	0	0	0	0	0	0	0	0	0	0	0	0	1
OG0001054	1	hypothetical protein			0	0	0	1	0	0	0	0	0	0	0	0	0	0	0	0	0	0	0	0	0	0	0	1
OG0001055	1	hypothetical protein			0	0	0	1	0	0	0	0	0	0	0	0	0	0	0	0	0	0	0	0	0	0	0	1
OG0001056	1	hypothetical protein			1	0	0	0	0	1	0	0	0	0	0	0	0	0	0	0	0	0	0	0	0	0	0	0
OG0001064	1	hypothetical protein			1	0	0	0	0	1	0	0	0	0	0	0	0	0	0	0	0	0	0	0	0	0	0	0
OG0001066	1	hypothetical protein			1	0	0	0	0	1	0	0	0	0	0	0	0	0	0	0	0	0	0	0	0	0	0	0
OG0001067	1	hypothetical protein			1	0	0	0	0	1	0	0	0	0	0	0	0	0	0	0	0	0	0	0	0	0	0	0
OG0001074	1	hypothetical protein			1	0	0	0	0	0	1	0	0	0	0	0	0	0	0	0	0	0	0	0	0	0	0	0
OG0001075	1	hypothetical protein			1	0	0	0	0	0	0	1	0	0	0	0	0	0	0	0	0	0	0	0	0	0	0	0
OG0001076	1	hypothetical protein			1	0	0	0	0	0	0	1	0	0	0	0	0	0	0	0	0	0	0	0	0	0	0	0
OG0001077	1	hypothetical protein			1	0	0	0	0	0	0	1	0	0	0	0	0	0	0	0	0	0	0	0	0	0	0	0
OG0001078	1	hypothetical protein			1	0	0	0	1	0	0	0	0	0	0	0	0	0	0	0	0	0	0	0	0	0	0	0
OG0001103	1	hypothetical protein			0	0	0	1	0	0	0	0	0	0	0	0	0	0	0	0	0	0	0	0	0	1	0	0
OG0001104	1	hypothetical protein			0	0	0	1	0	0	0	0	0	0	0	0	0	0	0	0	0	0	0	0	0	1	0	0
OG0001105	1	hypothetical protein			0	0	0	1	0	0	0	0	0	0	0	0	0	0	0	0	0	0	0	0	0	1	0	0
OG0001107	1	hypothetical protein			0	0	0	1	0	0	0	0	0	0	0	0	0	0	0	0	0	0	0	0	0	1	0	0
OG0001115	1	hypothetical protein			0	0	0	1	0	0	0	0	0	0	0	0	0	0	0	0	0	0	0	0	0	1	0	0
OG0001274	1	hypothetical protein			0	1	0	0	0	0	0	0	0	0	0	0	0	1	0	0	0	0	0	0	0	0	0	0
OG0001279	1	hypothetical protein			0	1	0	0	0	0	0	0	0	0	0	0	0	1	0	0	0	0	0	0	0	0	0	0
OG0001280	1	hypothetical protein			0	1	0	0	0	0	0	0	0	0	0	0	0	1	0	0	0	0	0	0	0	0	0	0
OG0001282	1	hypothetical protein			0	0	0	1	0	0	0	0	0	0	0	0	0	0	0	0	0	0	0	0	0	0	1	0
OG0001283	1	PaaD-like protein (DUF59) involved in Fe-S cluster assembly			0	0	0	1	0	0	0	0	0	0	0	0	0	0	0	0	0	0	0	0	0	0	1	0
OG0001284	1	hypothetical protein			0	0	0	1	0	0	0	0	0	0	0	0	0	0	0	0	0	0	0	0	0	0	1	0
OG0001285	1	hypothetical protein			0	0	0	1	0	0	0	0	0	0	0	0	0	0	0	0	0	0	0	0	0	0	1	0
OG0001287	1	hypothetical protein			0	0	0	1	0	0	0	0	0	0	0	0	0	0	0	0	0	0	0	0	0	0	1	0
OG0001288	1	hypothetical protein			0	0	0	1	0	0	0	0	0	0	0	0	0	0	0	0	0	0	0	0	0	0	1	0
OG0001289	1	hypothetical protein			0	0	0	1	0	0	0	0	0	0	0	0	0	0	0	0	0	0	0	0	0	0	1	0
OG0001290	1	hypothetical protein			0	0	0	1	0	0	0	0	0	0	0	0	0	0	0	0	0	0	0	0	0	0	1	0
OG0001293	1	hypothetical protein			0	0	0	1	0	0	0	0	0	0	0	0	0	0	0	0	0	0	0	0	0	0	1	0
OG0001296	1	hypothetical protein			0	0	0	1	0	0	0	0	0	0	0	0	0	0	0	0	0	0	0	0	0	0	1	0
OG0001299	1	hypothetical protein			0	0	0	1	0	0	0	0	0	0	0	0	0	0	0	0	0	0	0	0	0	0	1	0
OG0001300	1	hypothetical protein			0	0	0	1	0	0	0	0	0	0	0	0	0	0	0	0	0	0	0	0	0	0	1	0
OG0001304	1	hypothetical protein			0	0	0	1	0	0	0	0	0	0	0	0	0	0	0	0	0	0	0	0	0	0	1	0
OG0001305	1	hypothetical protein			0	0	0	1	0	0	0	0	0	0	0	0	0	0	0	0	0	0	0	0	0	0	1	0
OG0001309	1	hypothetical protein			0	1	0	0	0	0	0	0	0	0	0	0	0	0	1	0	0	0	0	0	0	0	0	0
OG0001310	1	hypothetical protein			0	1	0	0	0	0	0	0	0	0	0	0	0	0	1	0	0	0	0	0	0	0	0	0
OG0001313	1	hypothetical protein			0	1	0	0	0	0	0	0	0	0	0	0	0	0	1	0	0	0	0	0	0	0	0	0
OG0001315	1	hypothetical protein			0	1	0	0	0	0	0	0	0	0	0	0	0	0	1	0	0	0	0	0	0	0	0	0
OG0001316	1	hypothetical protein			0	1	0	0	0	0	0	0	0	0	0	0	0	0	1	0	0	0	0	0	0	0	0	0
OG0001324	1	hypothetical protein			0	1	0	0	0	0	0	0	0	0	0	0	0	0	1	0	0	0	0	0	0	0	0	0
OG0001349	1	hypothetical protein			0	1	0	0	0	0	0	0	0	0	0	0	0	0	1	0	0	0	0	0	0	0	0	0
OG0001436	1	hypothetical protein			0	1	0	0	0	0	0	0	0	0	0	0	0	0	0	1	0	0	0	0	0	0	0	0
OG0001437	1	hypothetical protein			0	1	0	0	0	0	0	0	0	0	0	0	0	0	0	1	0	0	0	0	0	0	0	0
OG0001438	1	hypothetical protein			0	1	0	0	0	0	0	0	0	0	0	0	0	0	0	1	0	0	0	0	0	0	0	0
OG0001503	1	hypothetical protein			0	1	0	0	0	0	0	0	0	0	0	0	0	0	0	0	1	0	0	0	0	0	0	0
OG0001504	1	hypothetical protein			0	1	0	0	0	0	0	0	0	0	0	0	0	0	0	0	1	0	0	0	0	0	0	0
OG0001505	1	hypothetical protein			0	1	0	0	0	0	0	0	0	0	0	0	0	0	0	0	1	0	0	0	0	0	0	0
OG0001534	1	hypothetical protein			0	1	0	0	0	0	0	0	0	0	0	0	0	0	0	0	0	1	0	0	0	0	0	0
OG0001535	1	GTP pyrophosphokinase (EC 2.7.6.5), (p)ppGpp synthetase I			0	1	0	0	0	0	0	0	0	0	0	0	0	0	0	0	0	1	0	0	0	0	0	0
OG0001536	1	hypothetical protein			0	1	0	0	0	0	0	0	0	0	0	0	0	0	0	0	0	1	0	0	0	0	0	0
OG0001537	1	hypothetical protein			0	1	0	0	0	0	0	0	0	0	0	0	0	0	0	0	0	1	0	0	0	0	0	0
OG0001539	1	hypothetical protein			0	1	0	0	0	0	0	0	0	0	0	0	0	0	0	0	0	1	0	0	0	0	0	0
OG0001540	1	hypothetical protein			0	1	0	0	0	0	0	0	0	0	0	0	0	0	0	0	0	1	0	0	0	0	0	0
OG0001542	1	hypothetical protein			0	1	0	0	0	0	0	0	0	0	0	0	0	0	0	0	0	0	1	0	0	0	0	0
OG0001543	1	hypothetical protein			0	1	0	0	0	0	0	0	0	0	0	0	0	0	0	0	0	0	1	0	0	0	0	0
OG0001544	1	hypothetical protein			0	1	0	0	0	0	0	0	0	0	0	0	0	0	0	0	0	0	1	0	0	0	0	0
OG0001545	1	hypothetical protein			0	1	0	0	0	0	0	0	0	0	0	0	0	0	0	0	0	0	1	0	0	0	0	0
OG0001547	1	hypothetical protein			0	1	0	0	0	0	0	0	0	0	0	0	0	0	0	0	0	0	1	0	0	0	0	0
OG0001548	1	hypothetical protein			0	1	0	0	0	0	0	0	0	0	0	0	0	0	0	0	0	0	1	0	0	0	0	0
OG0001549	1	hypothetical protein			0	1	0	0	0	0	0	0	0	0	0	0	0	0	0	0	0	0	1	0	0	0	0	0
OG0001550	1	hypothetical protein			0	1	0	0	0	0	0	0	0	0	0	0	0	0	0	0	0	0	1	0	0	0	0	0
OG0001554	1	hypothetical protein			0	1	0	0	0	0	0	0	0	0	0	0	0	0	0	0	0	0	1	0	0	0	0	0
OG0001556	1	hypothetical protein			0	1	0	0	0	0	0	0	0	0	0	0	0	0	0	0	0	0	1	0	0	0	0	0
OG0001559	1	Arginyl-tRNA synthetase (EC 6.1.1.19)			0	1	0	0	0	0	0	0	0	0	0	0	0	0	0	0	0	0	0	1	0	0	0	0
OG0001561	1	Transcription termination factor Rho			0	1	0	0	0	0	0	0	0	0	0	0	0	0	0	0	0	0	0	1	0	0	0	0
OG0001562	1	hypothetical protein			0	1	0	0	0	0	0	0	0	0	0	0	0	0	0	0	0	0	0	1	0	0	0	0
OG0001563	1	hypothetical protein			0	1	0	0	0	0	0	0	0	0	0	0	0	0	0	0	0	0	0	1	0	0	0	0
OG0001567	1	Asparaginyl-tRNA synthetase (EC 6.1.1.22)			0	1	0	0	0	0	0	0	0	0	0	0	0	0	0	0	0	0	0	1	0	0	0	0
OG0001585	1	hypothetical protein			0	0	1	0	0	0	0	0	0	0	1	0	0	0	0	0	0	0	0	0	0	0	0	0
OG0001586	1	hypothetical protein			0	0	1	0	0	0	0	0	0	0	1	0	0	0	0	0	0	0	0	0	0	0	0	0
OG0001587	1	hypothetical protein			0	0	1	0	0	0	0	0	0	0	1	0	0	0	0	0	0	0	0	0	0	0	0	0
OG0001588	1	hypothetical protein			0	0	1	0	0	0	0	0	0	0	1	0	0	0	0	0	0	0	0	0	0	0	0	0
OG0001589	1	hypothetical protein			0	0	1	0	0	0	0	0	0	0	1	0	0	0	0	0	0	0	0	0	0	0	0	0
OG0001590	1	hypothetical protein			0	0	1	0	0	0	0	0	0	0	1	0	0	0	0	0	0	0	0	0	0	0	0	0
OG0001592	1	hypothetical protein			0	0	1	0	0	0	0	0	0	0	1	0	0	0	0	0	0	0	0	0	0	0	0	0
OG0001593	1	hypothetical protein			0	0	1	0	0	0	0	0	0	0	1	0	0	0	0	0	0	0	0	0	0	0	0	0
OG0001595	1	hypothetical protein			0	0	1	0	0	0	0	0	0	0	1	0	0	0	0	0	0	0	0	0	0	0	0	0
OG0001597	1	hypothetical protein			0	0	1	0	0	0	0	0	0	0	1	0	0	0	0	0	0	0	0	0	0	0	0	0
OG0001598	1	hypothetical protein			0	0	1	0	0	0	0	0	0	0	1	0	0	0	0	0	0	0	0	0	0	0	0	0
OG0001600	1	hypothetical protein			0	0	1	0	0	0	0	0	0	0	1	0	0	0	0	0	0	0	0	0	0	0	0	0
OG0001602	1	hypothetical protein			0	0	1	0	0	0	0	0	0	0	1	0	0	0	0	0	0	0	0	0	0	0	0	0
OG0001603	1	hypothetical protein			0	0	0	1	0	0	0	0	0	0	0	0	0	0	0	0	0	0	0	0	0	0	0	1
OG0001604	1	hypothetical protein			0	0	0	1	0	0	0	0	0	0	0	0	0	0	0	0	0	0	0	0	0	0	0	1
OG0001605	1	hypothetical protein			0	0	0	1	0	0	0	0	0	0	0	0	0	0	0	0	0	0	0	0	0	0	0	1
OG0001606	1	hypothetical protein			0	0	0	1	0	0	0	0	0	0	0	0	0	0	0	0	0	0	0	0	0	0	0	1
OG0001607	1	hypothetical protein			0	0	0	1	0	0	0	0	0	0	0	0	0	0	0	0	0	0	0	0	0	0	0	1
OG0001608	1	hypothetical protein			0	0	0	1	0	0	0	0	0	0	0	0	0	0	0	0	0	0	0	0	0	0	0	1
OG0001609	1	hypothetical protein			0	0	0	1	0	0	0	0	0	0	0	0	0	0	0	0	0	0	0	0	0	0	0	1
OG0001610	1	hypothetical protein			0	0	0	1	0	0	0	0	0	0	0	0	0	0	0	0	0	0	0	0	0	0	0	1
OG0001611	1	hypothetical protein			0	0	0	1	0	0	0	0	0	0	0	0	0	0	0	0	0	0	0	0	0	0	0	1
OG0001612	1	hypothetical protein			0	0	0	1	0	0	0	0	0	0	0	0	0	0	0	0	0	0	0	0	0	0	0	1
OG0001613	1	hypothetical protein			0	0	0	1	0	0	0	0	0	0	0	0	0	0	0	0	0	0	0	0	0	0	0	1
OG0001614	1	hypothetical protein			0	0	0	1	0	0	0	0	0	0	0	0	0	0	0	0	0	0	0	0	0	0	0	1
OG0001615	1	hypothetical protein			0	0	0	1	0	0	0	0	0	0	0	0	0	0	0	0	0	0	0	0	0	0	0	1
OG0001616	1	hypothetical protein			0	0	0	1	0	0	0	0	0	0	0	0	0	0	0	0	0	0	0	0	0	0	0	1
OG0001617	1	hypothetical protein			0	0	0	1	0	0	0	0	0	0	0	0	0	0	0	0	0	0	0	0	0	0	0	1
OG0001618	1	UDP-N-acetylglucosamine 2-epimerase (EC 5.1.3.14)			0	0	0	1	0	0	0	0	0	0	0	0	0	0	0	0	0	0	0	0	0	0	0	1
OG0001620	1	hypothetical protein			0	1	0	0	0	0	0	0	0	0	0	0	0	0	0	0	0	0	0	0	1	0	0	0
OG0001621	1	hypothetical protein			0	1	0	0	0	0	0	0	0	0	0	0	0	0	0	0	0	0	0	0	1	0	0	0
OG0001622	1	hypothetical protein			0	1	0	0	0	0	0	0	0	0	0	0	0	0	0	0	0	0	0	0	1	0	0	0
OG0001623	1	hypothetical protein			0	1	0	0	0	0	0	0	0	0	0	0	0	0	0	0	0	0	0	0	1	0	0	0
OG0001625	1	hypothetical protein			0	1	0	0	0	0	0	0	0	0	0	0	0	0	0	0	0	0	0	0	1	0	0	0
OG0001626	1	hypothetical protein			0	1	0	0	0	0	0	0	0	0	0	0	0	0	0	0	0	0	0	0	1	0	0	0
OG0001627	1	hypothetical protein			0	1	0	0	0	0	0	0	0	0	0	0	0	0	0	0	0	0	0	0	1	0	0	0
OG0001628	1	hypothetical protein			0	1	0	0	0	0	0	0	0	0	0	0	0	0	0	0	0	0	0	0	1	0	0	0
OG0001629	1	Chromosome (plasmid) partitioning protein ParA			1	0	0	0	0	1	0	0	0	0	0	0	0	0	0	0	0	0	0	0	0	0	0	0
OG0001630	1	hypothetical protein			1	0	0	0	0	1	0	0	0	0	0	0	0	0	0	0	0	0	0	0	0	0	0	0
OG0001631	1	hypothetical protein			1	0	0	0	0	1	0	0	0	0	0	0	0	0	0	0	0	0	0	0	0	0	0	0
OG0001632	1	hypothetical protein			1	0	0	0	0	1	0	0	0	0	0	0	0	0	0	0	0	0	0	0	0	0	0	0
OG0001633	1	type I toxin-antitoxin system SymE family toxin			1	0	0	0	0	1	0	0	0	0	0	0	0	0	0	0	0	0	0	0	0	0	0	0
OG0001638	1	hypothetical protein			1	0	0	0	0	1	0	0	0	0	0	0	0	0	0	0	0	0	0	0	0	0	0	0
OG0001639	1	hypothetical protein			1	0	0	0	0	1	0	0	0	0	0	0	0	0	0	0	0	0	0	0	0	0	0	0
OG0001642	1	hypothetical protein			1	0	0	0	0	1	0	0	0	0	0	0	0	0	0	0	0	0	0	0	0	0	0	0
OG0001644	1	hypothetical protein			1	0	0	0	0	1	0	0	0	0	0	0	0	0	0	0	0	0	0	0	0	0	0	0
OG0001647	1	hypothetical protein			1	0	0	0	0	1	0	0	0	0	0	0	0	0	0	0	0	0	0	0	0	0	0	0
OG0001648	1	hypothetical protein			1	0	0	0	0	1	0	0	0	0	0	0	0	0	0	0	0	0	0	0	0	0	0	0
OG0001649	1	hypothetical protein			1	0	0	0	0	1	0	0	0	0	0	0	0	0	0	0	0	0	0	0	0	0	0	0
OG0001652	1	hypothetical protein			1	0	0	0	0	1	0	0	0	0	0	0	0	0	0	0	0	0	0	0	0	0	0	0
OG0001653	1	hypothetical protein			1	0	0	0	0	1	0	0	0	0	0	0	0	0	0	0	0	0	0	0	0	0	0	0
OG0001655	1	hypothetical protein			1	0	0	0	0	1	0	0	0	0	0	0	0	0	0	0	0	0	0	0	0	0	0	0
OG0001663	1	resolvase			1	0	0	0	0	1	0	0	0	0	0	0	0	0	0	0	0	0	0	0	0	0	0	0
OG0001665	1	hypothetical protein			1	0	0	0	0	1	0	0	0	0	0	0	0	0	0	0	0	0	0	0	0	0	0	0
OG0001676	1	hypothetical protein			1	0	0	0	0	0	1	0	0	0	0	0	0	0	0	0	0	0	0	0	0	0	0	0
OG0001678	1	hypothetical protein			1	0	0	0	0	0	1	0	0	0	0	0	0	0	0	0	0	0	0	0	0	0	0	0
OG0001679	1	hypothetical protein			1	0	0	0	0	0	1	0	0	0	0	0	0	0	0	0	0	0	0	0	0	0	0	0
OG0001680	1	hypothetical protein			1	0	0	0	0	0	1	0	0	0	0	0	0	0	0	0	0	0	0	0	0	0	0	0
OG0001682	1	hypothetical protein			1	0	0	0	0	0	1	0	0	0	0	0	0	0	0	0	0	0	0	0	0	0	0	0
OG0001683	1	hypothetical protein			1	0	0	0	0	0	1	0	0	0	0	0	0	0	0	0	0	0	0	0	0	0	0	0
OG0001684	1	hypothetical protein			1	0	0	0	0	0	1	0	0	0	0	0	0	0	0	0	0	0	0	0	0	0	0	0
OG0001687	1	hypothetical protein			1	0	0	0	0	0	1	0	0	0	0	0	0	0	0	0	0	0	0	0	0	0	0	0
OG0001688	1	hypothetical protein			1	0	0	0	0	0	0	1	0	0	0	0	0	0	0	0	0	0	0	0	0	0	0	0
OG0001690	1	hypothetical protein			1	0	0	0	0	0	0	1	0	0	0	0	0	0	0	0	0	0	0	0	0	0	0	0
OG0001691	1	hypothetical protein			1	0	0	0	0	0	0	1	0	0	0	0	0	0	0	0	0	0	0	0	0	0	0	0
OG0001692	1	hypothetical protein			1	0	0	0	0	0	0	1	0	0	0	0	0	0	0	0	0	0	0	0	0	0	0	0
OG0001693	1	hypothetical protein			1	0	0	0	0	0	0	1	0	0	0	0	0	0	0	0	0	0	0	0	0	0	0	0
OG0001697	1	hypothetical protein			1	0	0	0	0	0	0	0	1	0	0	0	0	0	0	0	0	0	0	0	0	0	0	0
OG0001698	1	hypothetical protein			1	0	0	0	0	0	0	0	0	1	0	0	0	0	0	0	0	0	0	0	0	0	0	0
OG0001699	1	Mobile element protein			1	0	0	0	0	0	0	0	0	1	0	0	0	0	0	0	0	0	0	0	0	0	0	0
OG0001700	1	hypothetical protein			1	0	0	0	0	0	0	0	0	1	0	0	0	0	0	0	0	0	0	0	0	0	0	0
OG0001701	1	hypothetical protein			1	0	0	0	0	0	0	0	0	1	0	0	0	0	0	0	0	0	0	0	0	0	0	0
OG0001702	1	hypothetical protein			1	0	0	0	0	0	0	0	0	1	0	0	0	0	0	0	0	0	0	0	0	0	0	0
OG0001703	1	hypothetical protein			1	0	0	0	1	0	0	0	0	0	0	0	0	0	0	0	0	0	0	0	0	0	0	0
OG0001704	1	hypothetical protein			1	0	0	0	1	0	0	0	0	0	0	0	0	0	0	0	0	0	0	0	0	0	0	0
OG0001705	1	Chromosome (plasmid) partitioning protein ParA			1	0	0	0	1	0	0	0	0	0	0	0	0	0	0	0	0	0	0	0	0	0	0	0
OG0001706	1	hypothetical protein			1	0	0	0	1	0	0	0	0	0	0	0	0	0	0	0	0	0	0	0	0	0	0	0
OG0001707	1	hypothetical protein			1	0	0	0	1	0	0	0	0	0	0	0	0	0	0	0	0	0	0	0	0	0	0	0
OG0001708	1	protein of unknown function			1	0	0	0	1	0	0	0	0	0	0	0	0	0	0	0	0	0	0	0	0	0	0	0
OG0001709	1	hypothetical protein			1	0	0	0	1	0	0	0	0	0	0	0	0	0	0	0	0	0	0	0	0	0	0	0
OG0001710	1	hypothetical protein			1	0	0	0	1	0	0	0	0	0	0	0	0	0	0	0	0	0	0	0	0	0	0	0
OG0001711	1	protein of unknown function			1	0	0	0	1	0	0	0	0	0	0	0	0	0	0	0	0	0	0	0	0	0	0	0
OG0001712	1	hypothetical protein			1	0	0	0	1	0	0	0	0	0	0	0	0	0	0	0	0	0	0	0	0	0	0	0
OG0001713	1	hypothetical protein			1	0	0	0	1	0	0	0	0	0	0	0	0	0	0	0	0	0	0	0	0	0	0	0
OG0001714	1	Transposase			1	0	0	0	1	0	0	0	0	0	0	0	0	0	0	0	0	0	0	0	0	0	0	0
OG0001715	1	hypothetical protein			1	0	0	0	1	0	0	0	0	0	0	0	0	0	0	0	0	0	0	0	0	0	0	0
OG0001716	1	protein of unknown function			1	0	0	0	1	0	0	0	0	0	0	0	0	0	0	0	0	0	0	0	0	0	0	0
OG0001717	1	protein of unknown function			1	0	0	0	1	0	0	0	0	0	0	0	0	0	0	0	0	0	0	0	0	0	0	0
OG0001718	1	protein of unknown function			1	0	0	0	1	0	0	0	0	0	0	0	0	0	0	0	0	0	0	0	0	0	0	0
OG0001719	1	protein of unknown function			1	0	0	0	1	0	0	0	0	0	0	0	0	0	0	0	0	0	0	0	0	0	0	0
OG0001720	1	protein of unknown function			1	0	0	0	1	0	0	0	0	0	0	0	0	0	0	0	0	0	0	0	0	0	0	0
OG0001721	1	hypothetical protein			1	0	0	0	1	0	0	0	0	0	0	0	0	0	0	0	0	0	0	0	0	0	0	0
OG0001722	1	protein of unknown function			1	0	0	0	1	0	0	0	0	0	0	0	0	0	0	0	0	0	0	0	0	0	0	0
OG0001723	1	hypothetical protein			1	0	0	0	1	0	0	0	0	0	0	0	0	0	0	0	0	0	0	0	0	0	0	0
OG0001724	1	hypothetical protein			1	0	0	0	1	0	0	0	0	0	0	0	0	0	0	0	0	0	0	0	0	0	0	0
OG0001725	1	protein of unknown function			1	0	0	0	1	0	0	0	0	0	0	0	0	0	0	0	0	0	0	0	0	0	0	0
OG0001726	1	protein of unknown function			1	0	0	0	1	0	0	0	0	0	0	0	0	0	0	0	0	0	0	0	0	0	0	0
OG0001727	1	hypothetical protein			1	0	0	0	1	0	0	0	0	0	0	0	0	0	0	0	0	0	0	0	0	0	0	0
OG0001728	1	protein of unknown function			1	0	0	0	1	0	0	0	0	0	0	0	0	0	0	0	0	0	0	0	0	0	0	0
OG0001729	1	protein of unknown function			1	0	0	0	1	0	0	0	0	0	0	0	0	0	0	0	0	0	0	0	0	0	0	0
OG0001730	1	hypothetical protein			1	0	0	0	1	0	0	0	0	0	0	0	0	0	0	0	0	0	0	0	0	0	0	0
OG0001731	1	hypothetical protein			1	0	0	0	1	0	0	0	0	0	0	0	0	0	0	0	0	0	0	0	0	0	0	0
OG0001732	1	Ribonuclease Z (EC 3.1.26.11)			1	0	0	0	1	0	0	0	0	0	0	0	0	0	0	0	0	0	0	0	0	0	0	0
OG0001733	1	hypothetical protein			1	0	0	0	1	0	0	0	0	0	0	0	0	0	0	0	0	0	0	0	0	0	0	0
OG0001734	1	hypothetical protein			1	0	0	0	1	0	0	0	0	0	0	0	0	0	0	0	0	0	0	0	0	0	0	0
OG0001735	1	protein of unknown function			1	0	0	0	1	0	0	0	0	0	0	0	0	0	0	0	0	0	0	0	0	0	0	0
OG0001736	1	patatin family protein			1	0	0	0	1	0	0	0	0	0	0	0	0	0	0	0	0	0	0	0	0	0	0	0
OG0001737	1	protein of unknown function			1	0	0	0	1	0	0	0	0	0	0	0	0	0	0	0	0	0	0	0	0	0	0	0
OG0001738	1	hypothetical protein			1	0	0	0	1	0	0	0	0	0	0	0	0	0	0	0	0	0	0	0	0	0	0	0
OG0001739	1	protein of unknown function			1	0	0	0	1	0	0	0	0	0	0	0	0	0	0	0	0	0	0	0	0	0	0	0
OG0001740	1	hypothetical protein			1	0	0	0	1	0	0	0	0	0	0	0	0	0	0	0	0	0	0	0	0	0	0	0
OG0001741	1	protein of unknown function			1	0	0	0	1	0	0	0	0	0	0	0	0	0	0	0	0	0	0	0	0	0	0	0
OG0001742	1	hypothetical protein			1	0	0	0	1	0	0	0	0	0	0	0	0	0	0	0	0	0	0	0	0	0	0	0
OG0001743	1	hypothetical protein			1	0	0	0	1	0	0	0	0	0	0	0	0	0	0	0	0	0	0	0	0	0	0	0
OG0001744	1	protein of unknown function			1	0	0	0	1	0	0	0	0	0	0	0	0	0	0	0	0	0	0	0	0	0	0	0
OG0001745	1	hypothetical protein			1	0	0	0	1	0	0	0	0	0	0	0	0	0	0	0	0	0	0	0	0	0	0	0
OG0001746	1	protein of unknown function			1	0	0	0	1	0	0	0	0	0	0	0	0	0	0	0	0	0	0	0	0	0	0	0
OG0001747	1	hypothetical protein			1	0	0	0	1	0	0	0	0	0	0	0	0	0	0	0	0	0	0	0	0	0	0	0
OG0001748	1	hypothetical protein			1	0	0	0	1	0	0	0	0	0	0	0	0	0	0	0	0	0	0	0	0	0	0	0
OG0001749	1	protein of unknown function			1	0	0	0	1	0	0	0	0	0	0	0	0	0	0	0	0	0	0	0	0	0	0	0
OG0001750	1	Heat shock protease			1	0	0	0	1	0	0	0	0	0	0	0	0	0	0	0	0	0	0	0	0	0	0	0
OG0001751	1	Transposase			1	0	0	0	1	0	0	0	0	0	0	0	0	0	0	0	0	0	0	0	0	0	0	0
OG0001752	1	hypothetical protein			1	0	0	0	1	0	0	0	0	0	0	0	0	0	0	0	0	0	0	0	0	0	0	0
OG0001753	1	hypothetical protein			1	0	0	0	1	0	0	0	0	0	0	0	0	0	0	0	0	0	0	0	0	0	0	0
OG0001754	1	hypothetical protein			1	0	0	0	1	0	0	0	0	0	0	0	0	0	0	0	0	0	0	0	0	0	0	0
OG0001755	1	hypothetical protein			1	0	0	0	1	0	0	0	0	0	0	0	0	0	0	0	0	0	0	0	0	0	0	0
OG0001756	1	hypothetical protein			1	0	0	0	1	0	0	0	0	0	0	0	0	0	0	0	0	0	0	0	0	0	0	0
OG0001757	1	hypothetical protein			1	0	0	0	1	0	0	0	0	0	0	0	0	0	0	0	0	0	0	0	0	0	0	0
OG0001758	1	hypothetical protein			1	0	0	0	1	0	0	0	0	0	0	0	0	0	0	0	0	0	0	0	0	0	0	0
OG0001759	1	protein of unknown function			1	0	0	0	1	0	0	0	0	0	0	0	0	0	0	0	0	0	0	0	0	0	0	0
OG0001760	1	hypothetical protein			1	0	0	0	1	0	0	0	0	0	0	0	0	0	0	0	0	0	0	0	0	0	0	0
OG0001761	1	protein of unknown function			1	0	0	0	1	0	0	0	0	0	0	0	0	0	0	0	0	0	0	0	0	0	0	0
OG0001762	1	hypothetical protein			1	0	0	0	1	0	0	0	0	0	0	0	0	0	0	0	0	0	0	0	0	0	0	0
OG0001763	1	hypothetical protein			1	0	0	0	1	0	0	0	0	0	0	0	0	0	0	0	0	0	0	0	0	0	0	0
OG0001764	1	protein of unknown function			1	0	0	0	1	0	0	0	0	0	0	0	0	0	0	0	0	0	0	0	0	0	0	0
OG0001765	1	hypothetical protein			1	0	0	0	1	0	0	0	0	0	0	0	0	0	0	0	0	0	0	0	0	0	0	0
OG0001766	1	hypothetical protein			1	0	0	0	1	0	0	0	0	0	0	0	0	0	0	0	0	0	0	0	0	0	0	0
OG0001767	1	protein of unknown function			1	0	0	0	1	0	0	0	0	0	0	0	0	0	0	0	0	0	0	0	0	0	0	0
OG0001768	1	hypothetical protein			1	0	0	0	1	0	0	0	0	0	0	0	0	0	0	0	0	0	0	0	0	0	0	0
OG0001769	1	hypothetical protein			1	0	0	0	1	0	0	0	0	0	0	0	0	0	0	0	0	0	0	0	0	0	0	0
OG0001770	1	hypothetical protein			1	0	0	0	1	0	0	0	0	0	0	0	0	0	0	0	0	0	0	0	0	0	0	0
OG0001771	1	hypothetical protein			1	0	0	0	1	0	0	0	0	0	0	0	0	0	0	0	0	0	0	0	0	0	0	0
OG0001772	1	hypothetical protein			1	0	0	0	1	0	0	0	0	0	0	0	0	0	0	0	0	0	0	0	0	0	0	0
OG0001773	1	hypothetical protein			1	0	0	0	1	0	0	0	0	0	0	0	0	0	0	0	0	0	0	0	0	0	0	0
OG0001774	1	protein of unknown function			1	0	0	0	1	0	0	0	0	0	0	0	0	0	0	0	0	0	0	0	0	0	0	0
OG0001775	1	protein of unknown function			1	0	0	0	1	0	0	0	0	0	0	0	0	0	0	0	0	0	0	0	0	0	0	0
OG0001776	1	protein of unknown function			1	0	0	0	1	0	0	0	0	0	0	0	0	0	0	0	0	0	0	0	0	0	0	0
OG0001777	1	hypothetical protein			1	0	0	0	1	0	0	0	0	0	0	0	0	0	0	0	0	0	0	0	0	0	0	0
OG0001778	1	hypothetical protein			1	0	0	0	1	0	0	0	0	0	0	0	0	0	0	0	0	0	0	0	0	0	0	0
OG0001779	1	protein of unknown function			1	0	0	0	1	0	0	0	0	0	0	0	0	0	0	0	0	0	0	0	0	0	0	0
OG0001780	1	hypothetical protein			1	0	0	0	1	0	0	0	0	0	0	0	0	0	0	0	0	0	0	0	0	0	0	0
OG0001781	1	protein of unknown function			1	0	0	0	1	0	0	0	0	0	0	0	0	0	0	0	0	0	0	0	0	0	0	0
OG0001782	1	hypothetical protein			1	0	0	0	1	0	0	0	0	0	0	0	0	0	0	0	0	0	0	0	0	0	0	0
OG0001783	1	hypothetical protein			1	0	0	0	1	0	0	0	0	0	0	0	0	0	0	0	0	0	0	0	0	0	0	0
OG0001784	1	hypothetical protein			1	0	0	0	1	0	0	0	0	0	0	0	0	0	0	0	0	0	0	0	0	0	0	0
OG0001785	1	hypothetical protein			1	0	0	0	1	0	0	0	0	0	0	0	0	0	0	0	0	0	0	0	0	0	0	0
OG0001786	1	hypothetical protein			1	0	0	0	1	0	0	0	0	0	0	0	0	0	0	0	0	0	0	0	0	0	0	0
OG0001787	1	protein of unknown function			1	0	0	0	1	0	0	0	0	0	0	0	0	0	0	0	0	0	0	0	0	0	0	0
OG0001788	1	hypothetical protein			1	0	0	0	1	0	0	0	0	0	0	0	0	0	0	0	0	0	0	0	0	0	0	0
OG0001789	1	hypothetical protein			1	0	0	0	1	0	0	0	0	0	0	0	0	0	0	0	0	0	0	0	0	0	0	0
OG0001790	1	protein of unknown function			1	0	0	0	1	0	0	0	0	0	0	0	0	0	0	0	0	0	0	0	0	0	0	0
OG0001791	1	hypothetical protein			1	0	0	0	1	0	0	0	0	0	0	0	0	0	0	0	0	0	0	0	0	0	0	0
OG0001792	1	hypothetical protein			1	0	0	0	1	0	0	0	0	0	0	0	0	0	0	0	0	0	0	0	0	0	0	0
OG0001793	1	hypothetical protein			1	0	0	0	1	0	0	0	0	0	0	0	0	0	0	0	0	0	0	0	0	0	0	0
OG0001794	1	hypothetical protein			1	0	0	0	1	0	0	0	0	0	0	0	0	0	0	0	0	0	0	0	0	0	0	0
OG0001795	1	protein of unknown function			1	0	0	0	1	0	0	0	0	0	0	0	0	0	0	0	0	0	0	0	0	0	0	0
OG0001796	1	hypothetical protein			1	0	0	0	1	0	0	0	0	0	0	0	0	0	0	0	0	0	0	0	0	0	0	0
OG0001797	1	hypothetical protein			1	0	0	0	1	0	0	0	0	0	0	0	0	0	0	0	0	0	0	0	0	0	0	0
OG0001798	1	hypothetical protein			1	0	0	0	1	0	0	0	0	0	0	0	0	0	0	0	0	0	0	0	0	0	0	0
OG0001799	1	hypothetical protein			1	0	0	0	1	0	0	0	0	0	0	0	0	0	0	0	0	0	0	0	0	0	0	0
OG0001800	1	Transposase			1	0	0	0	1	0	0	0	0	0	0	0	0	0	0	0	0	0	0	0	0	0	0	0
OG0001801	1	hypothetical protein			1	0	0	0	1	0	0	0	0	0	0	0	0	0	0	0	0	0	0	0	0	0	0	0
OG0001802	1	protein of unknown function			1	0	0	0	1	0	0	0	0	0	0	0	0	0	0	0	0	0	0	0	0	0	0	0
OG0001803	1	hypothetical protein			1	0	0	0	1	0	0	0	0	0	0	0	0	0	0	0	0	0	0	0	0	0	0	0
OG0001804	1	hypothetical protein			0	0	0	1	0	0	0	0	0	0	0	0	0	0	0	0	0	0	0	0	0	1	0	0
OG0001805	1	hypothetical protein			0	0	0	1	0	0	0	0	0	0	0	0	0	0	0	0	0	0	0	0	0	1	0	0
OG0001806	1	hypothetical protein			0	0	0	1	0	0	0	0	0	0	0	0	0	0	0	0	0	0	0	0	0	1	0	0
OG0001807	1	hypothetical protein			0	0	0	1	0	0	0	0	0	0	0	0	0	0	0	0	0	0	0	0	0	1	0	0
OG0001808	1	hypothetical protein			0	0	0	1	0	0	0	0	0	0	0	0	0	0	0	0	0	0	0	0	0	1	0	0
OG0001809	1	hypothetical protein			0	0	0	1	0	0	0	0	0	0	0	0	0	0	0	0	0	0	0	0	0	1	0	0
OG0001810	1	hypothetical protein			0	0	0	1	0	0	0	0	0	0	0	0	0	0	0	0	0	0	0	0	0	1	0	0
OG0001811	1	hypothetical protein			0	0	0	1	0	0	0	0	0	0	0	0	0	0	0	0	0	0	0	0	0	1	0	0
OG0001812	1	hypothetical protein			0	0	0	1	0	0	0	0	0	0	0	0	0	0	0	0	0	0	0	0	0	1	0	0
OG0001813	1	hypothetical protein			0	0	0	1	0	0	0	0	0	0	0	0	0	0	0	0	0	0	0	0	0	1	0	0
OG0001814	1	hypothetical protein			0	0	0	1	0	0	0	0	0	0	0	0	0	0	0	0	0	0	0	0	0	1	0	0
OG0001815	1	hypothetical protein			0	0	0	1	0	0	0	0	0	0	0	0	0	0	0	0	0	0	0	0	0	1	0	0
OG0001816	1	hypothetical protein			0	0	0	1	0	0	0	0	0	0	0	0	0	0	0	0	0	0	0	0	0	1	0	0
OG0001817	1	hypothetical protein			0	0	0	1	0	0	0	0	0	0	0	0	0	0	0	0	0	0	0	0	0	1	0	0
OG0001818	1	hypothetical protein			0	0	0	1	0	0	0	0	0	0	0	0	0	0	0	0	0	0	0	0	0	1	0	0
OG0001819	1	hypothetical protein			0	0	0	1	0	0	0	0	0	0	0	0	0	0	0	0	0	0	0	0	0	1	0	0
OG0001820	1	hypothetical protein			0	0	0	1	0	0	0	0	0	0	0	0	0	0	0	0	0	0	0	0	0	1	0	0
OG0001821	1	hypothetical protein			0	0	0	1	0	0	0	0	0	0	0	0	0	0	0	0	0	0	0	0	0	1	0	0
OG0001822	1	hypothetical protein			0	0	0	1	0	0	0	0	0	0	0	0	0	0	0	0	0	0	0	0	0	1	0	0
OG0001823	1	hypothetical protein			0	0	0	1	0	0	0	0	0	0	0	0	0	0	0	0	0	0	0	0	0	1	0	0
OG0001824	1	hypothetical protein			0	0	0	1	0	0	0	0	0	0	0	0	0	0	0	0	0	0	0	0	0	1	0	0
OG0001825	1	hypothetical protein			0	0	0	1	0	0	0	0	0	0	0	0	0	0	0	0	0	0	0	0	0	1	0	0
OG0001826	1	hypothetical protein			0	0	0	1	0	0	0	0	0	0	0	0	0	0	0	0	0	0	0	0	0	1	0	0
OG0001827	1	hypothetical protein			0	0	0	1	0	0	0	0	0	0	0	0	0	0	0	0	0	0	0	0	0	1	0	0
OG0001828	1	hypothetical protein			0	0	0	1	0	0	0	0	0	0	0	0	0	0	0	0	0	0	0	0	0	1	0	0
OG0001829	1	hypothetical protein			0	0	0	1	0	0	0	0	0	0	0	0	0	0	0	0	0	0	0	0	0	1	0	0
OG0001830	1	hypothetical protein			0	0	0	1	0	0	0	0	0	0	0	0	0	0	0	0	0	0	0	0	0	1	0	0
OG0001831	1	hypothetical protein			0	0	0	1	0	0	0	0	0	0	0	0	0	0	0	0	0	0	0	0	0	1	0	0
OG0001832	1	hypothetical protein			0	0	0	1	0	0	0	0	0	0	0	0	0	0	0	0	0	0	0	0	0	1	0	0
OG0001833	1	hypothetical protein			0	0	0	1	0	0	0	0	0	0	0	0	0	0	0	0	0	0	0	0	0	1	0	0
OG0001834	1	hypothetical protein			0	0	0	1	0	0	0	0	0	0	0	0	0	0	0	0	0	0	0	0	0	1	0	0
OG0001835	1	hypothetical protein			0	0	0	1	0	0	0	0	0	0	0	0	0	0	0	0	0	0	0	0	0	1	0	0
OG0001836	1	oxidoreductase of aldo/keto reductase family, subgroup 1			0	0	0	1	0	0	0	0	0	0	0	0	0	0	0	0	0	0	0	0	0	1	0	0
OG0001837	1	hypothetical protein			0	0	0	1	0	0	0	0	0	0	0	0	0	0	0	0	0	0	0	0	0	1	0	0
OG0001838	1	hypothetical protein			0	0	0	1	0	0	0	0	0	0	0	0	0	0	0	0	0	0	0	0	0	1	0	0
OG0001839	1	hypothetical protein			0	0	0	1	0	0	0	0	0	0	0	0	0	0	0	0	0	0	0	0	0	1	0	0
OG0001840	1	hypothetical protein			0	0	0	1	0	0	0	0	0	0	0	0	0	0	0	0	0	0	0	0	0	1	0	0
OG0001841	1	hypothetical protein			0	0	0	1	0	0	0	0	0	0	0	0	0	0	0	0	0	0	0	0	0	1	0	0
OG0001842	1	hypothetical protein			0	0	0	1	0	0	0	0	0	0	0	0	0	0	0	0	0	0	0	0	0	1	0	0
OG0001843	1	hypothetical protein			0	0	0	1	0	0	0	0	0	0	0	0	0	0	0	0	0	0	0	0	0	1	0	0
OG0001844	1	hypothetical protein			0	0	0	1	0	0	0	0	0	0	0	0	0	0	0	0	0	0	0	0	0	1	0	0
OG0001845	1	hypothetical protein			0	0	0	1	0	0	0	0	0	0	0	0	0	0	0	0	0	0	0	0	0	1	0	0
OG0001846	1	hypothetical protein			0	0	0	1	0	0	0	0	0	0	0	0	0	0	0	0	0	0	0	0	0	1	0	0
OG0001847	1	hypothetical protein			0	0	0	1	0	0	0	0	0	0	0	0	0	0	0	0	0	0	0	0	0	1	0	0
OG0001848	1	hypothetical protein			0	0	0	1	0	0	0	0	0	0	0	0	0	0	0	0	0	0	0	0	0	1	0	0
OG0001849	1	hypothetical protein			0	0	0	1	0	0	0	0	0	0	0	0	0	0	0	0	0	0	0	0	0	1	0	0
OG0001850	1	hypothetical protein			0	0	0	1	0	0	0	0	0	0	0	0	0	0	0	0	0	0	0	0	0	1	0	0
OG0001851	1	hypothetical protein			0	0	0	1	0	0	0	0	0	0	0	0	0	0	0	0	0	0	0	0	0	1	0	0
OG0001852	1	hypothetical protein			0	0	0	1	0	0	0	0	0	0	0	0	0	0	0	0	0	0	0	0	0	1	0	0
OG0001853	1	hypothetical protein			0	0	0	1	0	0	0	0	0	0	0	0	0	0	0	0	0	0	0	0	0	1	0	0
OG0001854	1	hypothetical protein			0	0	0	1	0	0	0	0	0	0	0	0	0	0	0	0	0	0	0	0	0	1	0	0
OG0001855	1	hypothetical protein			0	0	0	1	0	0	0	0	0	0	0	0	0	0	0	0	0	0	0	0	0	1	0	0
OG0001856	1	hypothetical protein			0	0	0	1	0	0	0	0	0	0	0	0	0	0	0	0	0	0	0	0	0	1	0	0
OG0001857	1	hypothetical protein			0	0	0	1	0	0	0	0	0	0	0	0	0	0	0	0	0	0	0	0	0	1	0	0
OG0001858	1	hypothetical protein			0	0	0	1	0	0	0	0	0	0	0	0	0	0	0	0	0	0	0	0	0	1	0	0
OG0001859	1	hypothetical protein			0	0	0	1	0	0	0	0	0	0	0	0	0	0	0	0	0	0	0	0	0	1	0	0
OG0001860	1	hypothetical protein			0	0	0	1	0	0	0	0	0	0	0	0	0	0	0	0	0	0	0	0	0	1	0	0
OG0001861	1	hypothetical protein			0	0	0	1	0	0	0	0	0	0	0	0	0	0	0	0	0	0	0	0	0	1	0	0
OG0001862	1	hypothetical protein			0	0	0	1	0	0	0	0	0	0	0	0	0	0	0	0	0	0	0	0	0	1	0	0
OG0001863	1	hypothetical protein			0	0	0	1	0	0	0	0	0	0	0	0	0	0	0	0	0	0	0	0	0	1	0	0
OG0001864	1	hypothetical protein			0	0	0	1	0	0	0	0	0	0	0	0	0	0	0	0	0	0	0	0	0	1	0	0
OG0001865	1	hypothetical protein			0	0	0	1	0	0	0	0	0	0	0	0	0	0	0	0	0	0	0	0	0	1	0	0
OG0001866	1	hypothetical protein			0	0	0	1	0	0	0	0	0	0	0	0	0	0	0	0	0	0	0	0	0	1	0	0
OG0001867	1	hypothetical protein			0	0	0	1	0	0	0	0	0	0	0	0	0	0	0	0	0	0	0	0	0	1	0	0
OG0001868	1	hypothetical protein			0	0	0	1	0	0	0	0	0	0	0	0	0	0	0	0	0	0	0	0	0	1	0	0
OG0001869	1	hypothetical protein			0	0	0	1	0	0	0	0	0	0	0	0	0	0	0	0	0	0	0	0	0	1	0	0
OG0001870	1	hypothetical protein			0	0	0	1	0	0	0	0	0	0	0	0	0	0	0	0	0	0	0	0	0	1	0	0
OG0001871	1	hypothetical protein			0	0	0	1	0	0	0	0	0	0	0	0	0	0	0	0	0	0	0	0	0	1	0	0
OG0001872	1	hypothetical protein			0	0	0	1	0	0	0	0	0	0	0	0	0	0	0	0	0	0	0	0	0	1	0	0
OG0001873	1	hypothetical protein			0	0	0	1	0	0	0	0	0	0	0	0	0	0	0	0	0	0	0	0	0	1	0	0
OG0001874	1	hypothetical protein			0	0	0	1	0	0	0	0	0	0	0	0	0	0	0	0	0	0	0	0	0	1	0	0
OG0001875	1	hypothetical protein			0	0	0	1	0	0	0	0	0	0	0	0	0	0	0	0	0	0	0	0	0	1	0	0
OG0001876	1	hypothetical protein			0	0	0	1	0	0	0	0	0	0	0	0	0	0	0	0	0	0	0	0	0	1	0	0
OG0001877	1	hypothetical protein			0	0	0	1	0	0	0	0	0	0	0	0	0	0	0	0	0	0	0	0	0	1	0	0
OG0001878	1	hypothetical protein			0	0	0	1	0	0	0	0	0	0	0	0	0	0	0	0	0	0	0	0	0	1	0	0
OG0001879	1	hypothetical protein			0	0	0	1	0	0	0	0	0	0	0	0	0	0	0	0	0	0	0	0	0	1	0	0
OG0001880	1	hypothetical protein			0	0	0	1	0	0	0	0	0	0	0	0	0	0	0	0	0	0	0	0	0	1	0	0
OG0001881	1	hypothetical protein			0	0	0	1	0	0	0	0	0	0	0	0	0	0	0	0	0	0	0	0	0	1	0	0
OG0001882	1	hypothetical protein			0	0	0	1	0	0	0	0	0	0	0	0	0	0	0	0	0	0	0	0	0	1	0	0
OG0001883	1	hypothetical protein			0	0	0	1	0	0	0	0	0	0	0	0	0	0	0	0	0	0	0	0	0	1	0	0
OG0001884	1	hypothetical protein			0	0	0	1	0	0	0	0	0	0	0	0	0	0	0	0	0	0	0	0	0	1	0	0
OG0001885	1	hypothetical protein			0	0	0	1	0	0	0	0	0	0	0	0	0	0	0	0	0	0	0	0	0	1	0	0
OG0001886	1	hypothetical protein			0	0	0	1	0	0	0	0	0	0	0	0	0	0	0	0	0	0	0	0	0	1	0	0
OG0001887	1	hypothetical protein			0	0	0	1	0	0	0	0	0	0	0	0	0	0	0	0	0	0	0	0	0	1	0	0
OG0001888	1	hypothetical protein			0	0	0	1	0	0	0	0	0	0	0	0	0	0	0	0	0	0	0	0	0	1	0	0
OG0001889	1	hypothetical protein			0	0	0	1	0	0	0	0	0	0	0	0	0	0	0	0	0	0	0	0	0	1	0	0
OG0001890	1	Acetyl-coenzyme A carboxyl transferase beta chain (EC 6.4.1.2)			0	0	0	1	0	0	0	0	0	0	0	0	0	0	0	0	0	0	0	0	0	1	0	0
OG0001891	1	hypothetical protein			0	0	0	1	0	0	0	0	0	0	0	0	0	0	0	0	0	0	0	0	0	1	0	0
OG0001892	1	hypothetical protein			0	0	0	1	0	0	0	0	0	0	0	0	0	0	0	0	0	0	0	0	0	1	0	0
OG0001893	1	hypothetical protein			0	0	0	1	0	0	0	0	0	0	0	0	0	0	0	0	0	0	0	0	0	1	0	0
OG0001894	1	hypothetical protein			0	0	0	1	0	0	0	0	0	0	0	0	0	0	0	0	0	0	0	0	0	1	0	0
OG0001895	1	hypothetical protein			0	0	0	1	0	0	0	0	0	0	0	0	0	0	0	0	0	0	0	0	0	1	0	0
OG0001896	1	hypothetical protein			0	0	0	1	0	0	0	0	0	0	0	0	0	0	0	0	0	0	0	0	0	1	0	0
OG0001897	1	hypothetical protein			0	0	0	1	0	0	0	0	0	0	0	0	0	0	0	0	0	0	0	0	0	1	0	0
OG0001898	1	hypothetical protein			0	0	0	1	0	0	0	0	0	0	0	0	0	0	0	0	0	0	0	0	0	1	0	0
OG0001899	1	Pyridoxal kinase (EC 2.7.1.35), tuncated	PdxK	Pyridoxine biosynthesis	0	0	0	1	0	0	0	0	0	0	0	0	0	0	0	0	0	0	0	0	0	1	0	0
OG0001900	1	hypothetical protein			0	0	0	1	0	0	0	0	0	0	0	0	0	0	0	0	0	0	0	0	0	1	0	0
OG0001901	1	hypothetical protein			0	0	0	1	0	0	0	0	0	0	0	0	0	0	0	0	0	0	0	0	0	1	0	0
OG0001902	1	Tyrosyl-tRNA synthetase (EC 6.1.1.1)			0	0	0	1	0	0	0	0	0	0	0	0	0	0	0	0	0	0	0	0	0	1	0	0
OG0001903	1	hypothetical protein			0	0	0	1	0	0	0	0	0	0	0	0	0	0	0	0	0	0	0	0	0	1	0	0
OG0001904	1	hypothetical protein			0	0	0	1	0	0	0	0	0	0	0	0	0	0	0	0	0	0	0	0	0	1	0	0
OG0001905	1	hypothetical protein			0	0	0	1	0	0	0	0	0	0	0	0	0	0	0	0	0	0	0	0	0	1	0	0
OG0001906	1	hypothetical protein			0	0	0	1	0	0	0	0	0	0	0	0	0	0	0	0	0	0	0	0	0	1	0	0
OG0001907	1	hypothetical protein			0	0	0	1	0	0	0	0	0	0	0	0	0	0	0	0	0	0	0	0	0	1	0	0
OG0001908	1	hypothetical protein			0	0	0	1	0	0	0	0	0	0	0	0	0	0	0	0	0	0	0	0	0	1	0	0
OG0001909	1	hypothetical protein			0	0	0	1	0	0	0	0	0	0	0	0	0	0	0	0	0	0	0	0	0	1	0	0
OG0001910	1	hypothetical protein			0	0	0	1	0	0	0	0	0	0	0	0	0	0	0	0	0	0	0	0	0	1	0	0
OG0001911	1	hypothetical protein			0	0	0	1	0	0	0	0	0	0	0	0	0	0	0	0	0	0	0	0	0	1	0	0
OG0001912	1	hypothetical protein			0	0	0	1	0	0	0	0	0	0	0	0	0	0	0	0	0	0	0	0	0	1	0	0
OG0001913	1	hypothetical protein			0	0	0	1	0	0	0	0	0	0	0	0	0	0	0	0	0	0	0	0	0	1	0	0
OG0001914	1	hypothetical protein			0	0	0	1	0	0	0	0	0	0	0	0	0	0	0	0	0	0	0	0	0	1	0	0
OG0001915	1	hypothetical protein			0	0	0	1	0	0	0	0	0	0	0	0	0	0	0	0	0	0	0	0	0	1	0	0
OG0001916	1	hypothetical protein			0	0	0	1	0	0	0	0	0	0	0	0	0	0	0	0	0	0	0	0	0	1	0	0
OG0001917	1	hypothetical protein			0	0	0	1	0	0	0	0	0	0	0	0	0	0	0	0	0	0	0	0	0	1	0	0
OG0001918	1	hypothetical protein			0	0	0	1	0	0	0	0	0	0	0	0	0	0	0	0	0	0	0	0	0	1	0	0
OG0001919	1	hypothetical protein			0	0	0	1	0	0	0	0	0	0	0	0	0	0	0	0	0	0	0	0	0	1	0	0
OG0001920	1	hypothetical protein			0	0	0	1	0	0	0	0	0	0	0	0	0	0	0	0	0	0	0	0	0	1	0	0
OG0001921	1	hypothetical protein			0	0	0	1	0	0	0	0	0	0	0	0	0	0	0	0	0	0	0	0	0	1	0	0
OG0001922	1	hypothetical protein			0	0	0	1	0	0	0	0	0	0	0	0	0	0	0	0	0	0	0	0	0	1	0	0
OG0001923	1	hypothetical protein			0	0	0	1	0	0	0	0	0	0	0	0	0	0	0	0	0	0	0	0	0	1	0	0
OG0001924	1	hypothetical protein			0	0	0	1	0	0	0	0	0	0	0	0	0	0	0	0	0	0	0	0	0	1	0	0
OG0001925	1	hypothetical protein			0	0	0	1	0	0	0	0	0	0	0	0	0	0	0	0	0	0	0	0	0	1	0	0
OG0001926	1	hypothetical protein			0	0	0	1	0	0	0	0	0	0	0	0	0	0	0	0	0	0	0	0	0	1	0	0
OG0001927	1	hypothetical protein			0	0	0	1	0	0	0	0	0	0	0	0	0	0	0	0	0	0	0	0	0	1	0	0
OG0001928	1	hypothetical protein			0	0	0	1	0	0	0	0	0	0	0	0	0	0	0	0	0	0	0	0	0	1	0	0
OG0001929	1	hypothetical protein			0	0	0	1	0	0	0	0	0	0	0	0	0	0	0	0	0	0	0	0	0	1	0	0
OG0001930	1	hypothetical protein			0	0	0	1	0	0	0	0	0	0	0	0	0	0	0	0	0	0	0	0	0	1	0	0
OG0001931	1	hypothetical protein			0	0	0	1	0	0	0	0	0	0	0	0	0	0	0	0	0	0	0	0	0	1	0	0
OG0001932	1	hypothetical protein			0	0	0	1	0	0	0	0	0	0	0	0	0	0	0	0	0	0	0	0	0	1	0	0
OG0001933	1	hypothetical protein			0	0	0	1	0	0	0	0	0	0	0	0	0	0	0	0	0	0	0	0	0	1	0	0
OG0001934	1	hypothetical protein			0	0	0	1	0	0	0	0	0	0	0	0	0	0	0	0	0	0	0	0	0	1	0	0
OG0001935	1	hypothetical protein			0	0	0	1	0	0	0	0	0	0	0	0	0	0	0	0	0	0	0	0	0	1	0	0
OG0001936	1	hypothetical protein			0	0	0	1	0	0	0	0	0	0	0	0	0	0	0	0	0	0	0	0	0	1	0	0
OG0001937	1	hypothetical protein			0	0	0	1	0	0	0	0	0	0	0	0	0	0	0	0	0	0	0	0	0	1	0	0
OG0001938	1	hypothetical protein			0	0	0	1	0	0	0	0	0	0	0	0	0	0	0	0	0	0	0	0	0	1	0	0
OG0001939	1	hypothetical protein			0	0	0	1	0	0	0	0	0	0	0	0	0	0	0	0	0	0	0	0	0	1	0	0
OG0001940	1	hypothetical protein			0	0	0	1	0	0	0	0	0	0	0	0	0	0	0	0	0	0	0	0	0	1	0	0
OG0001941	1	hypothetical protein			0	0	0	1	0	0	0	0	0	0	0	0	0	0	0	0	0	0	0	0	0	1	0	0
OG0001942	1	hypothetical protein			0	0	0	1	0	0	0	0	0	0	0	0	0	0	0	0	0	0	0	0	0	1	0	0
OG0001943	1	hypothetical protein			0	0	0	1	0	0	0	0	0	0	0	0	0	0	0	0	0	0	0	0	0	1	0	0
OG0001944	1	hypothetical protein			0	0	0	1	0	0	0	0	0	0	0	0	0	0	0	0	0	0	0	0	0	1	0	0
OG0001945	1	hypothetical protein			0	0	0	1	0	0	0	0	0	0	0	0	0	0	0	0	0	0	0	0	0	1	0	0
OG0001946	1	hypothetical protein			0	0	0	1	0	0	0	0	0	0	0	0	0	0	0	0	0	0	0	0	0	1	0	0
OG0001947	1	hypothetical protein			0	0	0	1	0	0	0	0	0	0	0	0	0	0	0	0	0	0	0	0	0	1	0	0
OG0001948	1	hypothetical protein			0	0	0	1	0	0	0	0	0	0	0	0	0	0	0	0	0	0	0	0	0	1	0	0
OG0001949	1	hypothetical protein			0	0	0	1	0	0	0	0	0	0	0	0	0	0	0	0	0	0	0	0	0	1	0	0
OG0001950	1	hypothetical protein			0	1	0	0	0	0	0	0	0	0	0	1	0	0	0	0	0	0	0	0	0	0	0	0
OG0001951	1	hypothetical protein			0	1	0	0	0	0	0	0	0	0	0	1	0	0	0	0	0	0	0	0	0	0	0	0
OG0001952	1	hypothetical protein			0	1	0	0	0	0	0	0	0	0	0	1	0	0	0	0	0	0	0	0	0	0	0	0
OG0001953	1	hypothetical protein			0	1	0	0	0	0	0	0	0	0	0	1	0	0	0	0	0	0	0	0	0	0	0	0
OG0001954	1	hypothetical protein			0	1	0	0	0	0	0	0	0	0	0	1	0	0	0	0	0	0	0	0	0	0	0	0
OG0001955	1	hypothetical protein			0	1	0	0	0	0	0	0	0	0	0	1	0	0	0	0	0	0	0	0	0	0	0	0
OG0001956	1	hypothetical protein			0	1	0	0	0	0	0	0	0	0	0	1	0	0	0	0	0	0	0	0	0	0	0	0
OG0001957	1	hypothetical protein			0	1	0	0	0	0	0	0	0	0	0	1	0	0	0	0	0	0	0	0	0	0	0	0
OG0001958	1	hypothetical protein			0	1	0	0	0	0	0	0	0	0	0	1	0	0	0	0	0	0	0	0	0	0	0	0
OG0001959	1	hypothetical protein			0	1	0	0	0	0	0	0	0	0	0	1	0	0	0	0	0	0	0	0	0	0	0	0
OG0001960	1	hypothetical protein			0	1	0	0	0	0	0	0	0	0	0	1	0	0	0	0	0	0	0	0	0	0	0	0
OG0001961	1	hypothetical protein			0	1	0	0	0	0	0	0	0	0	0	1	0	0	0	0	0	0	0	0	0	0	0	0
OG0001962	1	hypothetical protein			0	1	0	0	0	0	0	0	0	0	0	1	0	0	0	0	0	0	0	0	0	0	0	0
OG0001963	1	hypothetical protein			0	1	0	0	0	0	0	0	0	0	0	1	0	0	0	0	0	0	0	0	0	0	0	0
OG0001964	1	hypothetical protein			0	1	0	0	0	0	0	0	0	0	0	1	0	0	0	0	0	0	0	0	0	0	0	0
OG0001965	1	hypothetical protein			0	1	0	0	0	0	0	0	0	0	0	1	0	0	0	0	0	0	0	0	0	0	0	0
OG0001966	1	hypothetical protein			0	1	0	0	0	0	0	0	0	0	0	1	0	0	0	0	0	0	0	0	0	0	0	0
OG0001967	1	hypothetical protein			0	1	0	0	0	0	0	0	0	0	0	1	0	0	0	0	0	0	0	0	0	0	0	0
OG0001968	1	hypothetical protein			0	1	0	0	0	0	0	0	0	0	0	1	0	0	0	0	0	0	0	0	0	0	0	0
OG0001969	1	hypothetical protein			0	1	0	0	0	0	0	0	0	0	0	1	0	0	0	0	0	0	0	0	0	0	0	0
OG0001970	1	hypothetical protein			0	1	0	0	0	0	0	0	0	0	0	1	0	0	0	0	0	0	0	0	0	0	0	0
OG0001971	1	hypothetical protein			0	1	0	0	0	0	0	0	0	0	0	1	0	0	0	0	0	0	0	0	0	0	0	0
OG0001972	1	hypothetical protein			0	1	0	0	0	0	0	0	0	0	0	1	0	0	0	0	0	0	0	0	0	0	0	0
OG0001973	1	hypothetical protein			0	1	0	0	0	0	0	0	0	0	0	1	0	0	0	0	0	0	0	0	0	0	0	0
OG0001974	1	hypothetical protein			0	1	0	0	0	0	0	0	0	0	0	1	0	0	0	0	0	0	0	0	0	0	0	0
OG0001975	1	hypothetical protein			0	1	0	0	0	0	0	0	0	0	0	0	1	0	0	0	0	0	0	0	0	0	0	0
OG0001976	1	hypothetical protein			0	1	0	0	0	0	0	0	0	0	0	0	1	0	0	0	0	0	0	0	0	0	0	0
OG0001977	1	hypothetical protein			0	1	0	0	0	0	0	0	0	0	0	0	1	0	0	0	0	0	0	0	0	0	0	0
OG0001978	1	hypothetical protein			0	1	0	0	0	0	0	0	0	0	0	0	1	0	0	0	0	0	0	0	0	0	0	0
OG0001979	1	hypothetical protein			0	1	0	0	0	0	0	0	0	0	0	0	1	0	0	0	0	0	0	0	0	0	0	0
OG0001980	1	hypothetical protein			0	1	0	0	0	0	0	0	0	0	0	0	1	0	0	0	0	0	0	0	0	0	0	0
OG0001981	1	hypothetical protein			0	1	0	0	0	0	0	0	0	0	0	0	1	0	0	0	0	0	0	0	0	0	0	0
OG0001982	1	hypothetical protein			0	1	0	0	0	0	0	0	0	0	0	0	1	0	0	0	0	0	0	0	0	0	0	0
OG0001983	1	hypothetical protein			0	1	0	0	0	0	0	0	0	0	0	0	1	0	0	0	0	0	0	0	0	0	0	0
OG0001984	1	hypothetical protein			0	1	0	0	0	0	0	0	0	0	0	0	1	0	0	0	0	0	0	0	0	0	0	0
OG0001985	1	hypothetical protein			0	1	0	0	0	0	0	0	0	0	0	0	1	0	0	0	0	0	0	0	0	0	0	0
OG0001986	1	hypothetical protein			0	1	0	0	0	0	0	0	0	0	0	0	1	0	0	0	0	0	0	0	0	0	0	0
OG0001987	1	hypothetical protein			0	1	0	0	0	0	0	0	0	0	0	0	1	0	0	0	0	0	0	0	0	0	0	0
OG0001988	1	hypothetical protein			0	1	0	0	0	0	0	0	0	0	0	0	1	0	0	0	0	0	0	0	0	0	0	0
OG0001989	1	hypothetical protein			0	1	0	0	0	0	0	0	0	0	0	0	1	0	0	0	0	0	0	0	0	0	0	0
OG0001990	1	hypothetical protein			0	1	0	0	0	0	0	0	0	0	0	0	1	0	0	0	0	0	0	0	0	0	0	0
OG0001991	1	hypothetical protein			0	1	0	0	0	0	0	0	0	0	0	0	1	0	0	0	0	0	0	0	0	0	0	0
OG0001992	1	hypothetical protein			0	1	0	0	0	0	0	0	0	0	0	0	1	0	0	0	0	0	0	0	0	0	0	0
OG0001993	1	hypothetical protein			0	1	0	0	0	0	0	0	0	0	0	0	1	0	0	0	0	0	0	0	0	0	0	0
OG0001994	1	hypothetical protein			0	1	0	0	0	0	0	0	0	0	0	0	1	0	0	0	0	0	0	0	0	0	0	0
OG0001995	1	hypothetical protein			0	1	0	0	0	0	0	0	0	0	0	0	1	0	0	0	0	0	0	0	0	0	0	0
OG0001996	1	hypothetical protein			0	1	0	0	0	0	0	0	0	0	0	0	0	1	0	0	0	0	0	0	0	0	0	0
[truncated: 2,771 more rows]
