# Supplementary material for: Diversity of Cardinium Endosymbiont Genomes from Plant-Parasitic Nematodes
Source: Int J Mol Sci. 2026 Jan 20;27(2):1038. doi: 10.3390/ijms27021038 (PMC12842512; doi:10.3390/ijms27021038)
Supplement: Supplementary file 1 [file ijms-27-01038-s001.zip › Supplement_Table_S3_Selected_genomes_pathways.xlsx]

## Sheet: selected genomes
Organism	seed_id	Taxonomy
Amoebophilus asiaticus 5a2	452472	out
Cardinium of Amplimerlinius macrurus	1.91286e+06	F
Cardinium of Bemisia tabaci	672795	A
Cardinium of Brevipalpus yothersi	2.69944e+06	A
Cardinium of Bursaphelenchus fradulentus	1.91286e+06	B
Cardinium of Bursaphelenchus mucronatus	1.91286e+06	B
Cardinium of Cactodera rosae	1.91286e+06	B
Cardinium of Culicoides punctatus	2.3046e+06	C
Cardinium of Dermatophagoides farinae DF	1.91286e+06	A
Cardinium of Ditylenchus weischeri	1.91286e+06	F
Cardinium of Encarsia pergandiella	1.23163e+06	A
Cardinium of Globodera ellingtonae	1.91286e+06	B
Cardinium of Globodera rostochiensis	1.91286e+06	B
Cardinium of Heterodera glycines	247482	B
Cardinium of Heterodera humuli	1.91286e+06	B
Cardinium of Heterodera sturhani	1.91286e+06	B
Cardinium of Meloidoderita whittoni	1912860.20	B
Cardinium of Oedothorax gibbosus	931101	A
Cardinium of Pratylenchus penetrans	247482	F
Cardinium of Rotylenchus zhongshanensis	1.91286e+06	B
Cardinium of Sogatella furcifera	650378	A
Cyclobacterium marinum DSM 745	880070	out
Dyadobacter fermentans DSM 18053	471854	out
Marivirga tractuosa DSM 4126	643867	out

## Sheet: selected pathways
		Cardinium of Bemisia tabaci	Cardinium of Brevipalpus yothersi	Cardinium of Dermatophagoides farinae	Cardinium of Encarsia pergandiella	Cardinium of Oedothorax gibbosus	Cardinium of Sogatella furcifera	Cardinium of Bursaphelenchus fraudulentus	Cardinium of Bursaphelenchus mucronatus	Cardinium of Cactodera sp	Cardinium of Globodera ellingtonae	Cardinium of Globodera rostochiensis	Cardinium of Heterodera glycines	Cardinium of Heterodera humuli	Cardinium of Heterodera sturhani	Cardinium of Meloidoderita whittoni	Cardinium of Rotylenchus zhongshanensis	Cardinium of Culicoides punctatus	Cardinium of Amplimerlinius macrurus	Cardinium of Ditylenchus weischeri	Cardinium of Pratylenchus penetrans	Cardinium of Amoebophilus asiaticus	Cyclobacterium marinum	Dyadobacter fermentans	Marivirga tractuosa
		A	A	A	A	A	A	B	B	B	B	B	B	B	B	B	B	C	F	F	F	-	-	-	-
Amino acid biosynthesis	AA	0	0	0	0	0	0	0	0	0	0	0	0	0	0	0	0	0	0	0	0	0	1	1	1
Biotin biosynthesis	B7	0.833333	0	0	1	0	1	0	0	0.833333	0	0	0	0	0	0	0	0	0	1	0	0	0	0.166667	0.666667
Pyridoxine biosynthesis	B6	1	0	0	1	0	0	0	0	0	0	0	0	0	0	0	0	0	0	0	0	0	0	0	0
Folate biosynthesis	B9	0.222222	0.111111	0.111111	0.111111	0.111111	0	0	0	0.111111	0	0	0	0	0	0.111111	0.111111	0.222222	0.111111	0	0.111111	0.111111	0.888889	1	0.888889
Purine biosynthesis	Pur	0	0	0	0	0	0	0	0	0	0	0	0	0	0	0	0	0	0	0	0	0	1	1	1
Pyrimidine biosynthesis	Pyr	0	0	0	0	0	0	0	0	0	0	0	0	0	0	0	0	0	0	0	0	0	1	1	1
Lipoate biosynthesis	LA	1	1	1	1	1	1	1	1	1	1	1	1	1	1	1	1	1	0	1	0	0	1	1	1
Lipopolysaccharide biosynthesis	LPS	1	1	1	1	1	1	1	1	1	1	1	1	1	1	1	1	1	1	1	1	0.857143	1	1	1
Glycerophospholipid biosynthesis	GPL	1	1	1	1	1	1	0.8	0.8	0.8	0.8	0.8	0.8	1	0.8	0.8	0.8	1	0.8	0.8	1	0.8	1	0.8	1
Fatty acid biosynthesis	FA	1	1	1	1	1	1	1	1	1	1	1	1	1	1	1	1	1	1	1	1	1	1	1	1
Replication	Rep	0.9375	0.9375	0.9375	0.9375	0.9375	0.9375	0.9375	0.9375	0.9375	0.9375	0.9375	0.9375	0.9375	0.9375	0.9375	0.9375	1	0.9375	0.9375	0.9375	0.9375	1	1	1
Glycolysis	GLC	0.6	0.3	0.6	0.6	0.5	0.6	0	0	0.1	0	0	0	0	0	0.1	0	0.5	0.1	0	0.1	0.9	1	1	1
Pyruvate metabolism	PDH	1	1	1	1	1	1	1	1	1	1	1	1	1	1	1	1	1	0.25	1	0.25	1	1	1	1
TCA cycle	TCA	0	0	0	0	0	0	0	0	0	0	0	0	0	0	0	0	0	0	0	0	0	0.777778	0.777778	1
Glycine degradation	Gcv	0	0	0	0	0	0	0	0	0	0	0	0	0	0	0	0	0	0	0	0	0	1	0.66	1

## Sheet: AA
Organism	seed_id	Taxonomy	Gly	Asp	Gat	Hut	GlyA	AsnA	AsnB	AspC	GatA	GatB	GatC	HutH	HutU	HutI
Amoebophilus asiaticus 5a2	452472	out	1	0.666667	1	0	1306		1021	1656	1552	662	710
Cardinium of Amplimerlinius macrurus	1.91286e+06	F	1	0.333333	1	0	495, 846, 847			660	964	11	263
Cardinium of Bemisia tabaci	672795	A	1	0	1	0	684				645	761	230
Cardinium of Brevipalpus yothersi	2.69944e+06	A	1	0	1	0	661				1191	881	74
Cardinium of Bursaphelenchus fradulentus	1.91286e+06	B	1	0	1	0	277				648	4	375
Cardinium of Bursaphelenchus mucronatus	1.91286e+06	B	1	0	1	0	276				643	4	375
Cardinium of Cactodera rosae	1.91286e+06	B	1	0	1	0	397				403	220	183
Cardinium of Culicoides punctatus	2.3046e+06	C	1	0	1	0	695				502	947	212
Cardinium of Dermatophagoides farinae DF	1.91286e+06	A	1	0	1	0	1056				226	546	1049
Cardinium of Ditylenchus weischeri	1.91286e+06	F	1	0.333333	1	0.333333	175		1078		861	89	1020	1077
Cardinium of Encarsia pergandiella	1.23163e+06	A	1	0	1	0	597				493	207	677
Cardinium of Globodera ellingtonae	1.91286e+06	B	1	0	1	0	898				668	868	440
Cardinium of Globodera rostochiensis	1.91286e+06	B	1	0	1	0	761				515	990	421
Cardinium of Heterodera glycines	247482	B	1	0	1	0	307, 430				335	270	563
Cardinium of Heterodera humuli	1.91286e+06	B	1	0	1	0	676, 803				727	430	507
Cardinium of Heterodera sturhani	1.91286e+06	B	1	0	1	0	457, 670, 671				652	714	839
Cardinium of Meloidoderita whittoni	1912860.20	B	1	0	1	0	889				211	81	391
Cardinium of Oedothorax gibbosus	931101	A	1	0	1	0	894				878	1133	470
Cardinium of Pratylenchus penetrans	247482	F	1	0	1	0	1000				1052, 175	142	78
Cardinium of Rotylenchus zhongshanensis	1.91286e+06	B	1	0	1	0	875				181	648	344
Cardinium of Sogatella furcifera	650378	A	1	0	1	0	249				117	323	256
Cyclobacterium marinum DSM 745	880070	out	1	1	1	0	1200	3072	2500	1760, 2330, 2841, 5111, 892	487	702	1095
Dyadobacter fermentans DSM 18053	471854	out	1	0.333333	1	0	3930			2811, 2925, 3241, 3834	4587	3719	4175
Marivirga tractuosa DSM 4126	643867	out	1	0.666667	1	1	3242		2365, 3187	1644, 1829, 2762, 304	3443	3018	3585	1572	108	3722

## Sheet: B7
Organism	seed_id	Taxonomy	B7	BioC	BioH	BioF	BioA	BioD	BioB	BioY	BioN	BioM	BirA
Cardinium of Bemisia tabaci	672795	A	0.833333	741	740	739	743	742					94
Cardinium of Brevipalpus yothersi	2.69944e+06	A	0							273	271	272	133
Cardinium of Dermatophagoides farinae DF	1.91286e+06	A	0							1188	1186	1187	1200
Cardinium of Encarsia pergandiella	1.23163e+06	A	1	571	570	569	573	572	568				86
Cardinium of Oedothorax gibbosus	931101	A	0							609	611	610	1214, 722
Cardinium of Sogatella furcifera	650378	A	1	1104	1105	1106	1102	1103	1107	660	658	659	402
Cardinium of Bursaphelenchus fradulentus	1.91286e+06	B	0										592
Cardinium of Bursaphelenchus mucronatus	1.91286e+06	B	0										596
Cardinium of Cactodera rosae	1.91286e+06	B	0.833333	411	412	413	330	410					883
Cardinium of Globodera ellingtonae	1.91286e+06	B	0							1270			376
Cardinium of Globodera rostochiensis	1.91286e+06	B	0							14			620
Cardinium of Heterodera glycines	247482	B	0							546			1021
Cardinium of Heterodera humuli	1.91286e+06	B	0										1165
Cardinium of Heterodera sturhani	1.91286e+06	B	0							863			247
Cardinium of Meloidoderita whittoni	1912860.20	B	0							540			24
Cardinium of Rotylenchus zhongshanensis	1.91286e+06	B	0										683
Cardinium of Culicoides punctatus	2.3046e+06	C	0							406	660	659	703
Cardinium of Amplimerlinius macrurus	1.91286e+06	F	0							388			603
Cardinium of Ditylenchus weischeri	1.91286e+06	F	1	554	818	819	229	102	822				825
Cardinium of Pratylenchus penetrans	247482	F	0										302, 304
Amoebophilus asiaticus 5a2	452472	out	0							219			259
Cyclobacterium marinum DSM 745	880070	out	0										3739
Dyadobacter fermentans DSM 18053	471854	out	0.166667						4416				5180
Marivirga tractuosa DSM 4126	643867	out	0.666667			1057	1055	1056	1130				1899

## Sheet: B6
Organism	seed_id	Taxonomy	B6	PdxS	PdxT
Cardinium of Bemisia tabaci	672795	A	1	476	477
Cardinium of Brevipalpus yothersi	2.69944e+06	A	0
Cardinium of Dermatophagoides farinae DF	1.91286e+06	A	0
Cardinium of Encarsia pergandiella	1.23163e+06	A	1	376	377
Cardinium of Oedothorax gibbosus	931101	A	0
Cardinium of Sogatella furcifera	650378	A	0
Cardinium of Bursaphelenchus fradulentus	1.91286e+06	B	0
Cardinium of Bursaphelenchus mucronatus	1.91286e+06	B	0
Cardinium of Cactodera rosae	1.91286e+06	B	0
Cardinium of Globodera ellingtonae	1.91286e+06	B	0
Cardinium of Globodera rostochiensis	1.91286e+06	B	0
Cardinium of Heterodera glycines	247482	B	0
Cardinium of Heterodera humuli	1.91286e+06	B	0
Cardinium of Heterodera sturhani	1.91286e+06	B	0
Cardinium of Meloidoderita whittoni	1912860.20	B	0
Cardinium of Rotylenchus zhongshanensis	1.91286e+06	B	0
Cardinium of Culicoides punctatus	2.3046e+06	C	0
Cardinium of Amplimerlinius macrurus	1.91286e+06	F	0
Cardinium of Ditylenchus weischeri	1.91286e+06	F	0
Cardinium of Pratylenchus penetrans	247482	F	0
Amoebophilus asiaticus 5a2	452472	out	0
Cyclobacterium marinum DSM 745	880070	out	0
Dyadobacter fermentans DSM 18053	471854	out	0
Marivirga tractuosa DSM 4126	643867	out	0

## Sheet: B9
Organism	seed_id	Taxonomy	B9	FolE	FolB	FolK	FolP	FolA	FolC	PabA	PabB	PabC
Cardinium of Bemisia tabaci	672795	A	0.222222					862, 869	841
Cardinium of Brevipalpus yothersi	2.69944e+06	A	0.111111					200
Cardinium of Dermatophagoides farinae DF	1.91286e+06	A	0.111111					1133
Cardinium of Encarsia pergandiella	1.23163e+06	A	0.111111					787
Cardinium of Oedothorax gibbosus	931101	A	0.111111					657
Cardinium of Sogatella furcifera	650378	A	0					665
Cardinium of Bursaphelenchus fradulentus	1.91286e+06	B	0
Cardinium of Bursaphelenchus mucronatus	1.91286e+06	B	0
Cardinium of Cactodera rosae	1.91286e+06	B	0.111111					445
Cardinium of Globodera ellingtonae	1.91286e+06	B	0
Cardinium of Globodera rostochiensis	1.91286e+06	B	0
Cardinium of Heterodera glycines	247482	B	0
Cardinium of Heterodera humuli	1.91286e+06	B	0
Cardinium of Heterodera sturhani	1.91286e+06	B	0
Cardinium of Meloidoderita whittoni	1912860.20	B	0.111111					674
Cardinium of Rotylenchus zhongshanensis	1.91286e+06	B	0.111111					285
Cardinium of Culicoides punctatus	2.3046e+06	C	0.222222					663	811
Cardinium of Amplimerlinius macrurus	1.91286e+06	F	0.111111					534
Cardinium of Ditylenchus weischeri	1.91286e+06	F	0
Cardinium of Pratylenchus penetrans	247482	F	0.111111					562
Amoebophilus asiaticus 5a2	452472	out	0.111111					1446, 335
Cyclobacterium marinum DSM 745	880070	out	0.888889	1069, 2670	2851	998	2726	1643, 2399, 3255, 4390	4590	3283	3337
Dyadobacter fermentans DSM 18053	471854	out	1	477	2979	3675	227	1381, 1387, 1842, 2308, 3062, 4378, 4945, 5568, 778	1074	3480	3905	3481
Marivirga tractuosa DSM 4126	643867	out	0.888889	705	107	1128	3840	44	344	794	1087

## Sheet: LA
Organism	seed_id	Taxonomy	LA	LipA	LipB
Cardinium of Bemisia tabaci	672795	A	1	389	852
Cardinium of Brevipalpus yothersi	2.69944e+06	A	1	1064	778
Cardinium of Dermatophagoides farinae DF	1.91286e+06	A	1	338	660
Cardinium of Encarsia pergandiella	1.23163e+06	A	1	747	318
Cardinium of Oedothorax gibbosus	931101	A	1	1197	9
Cardinium of Sogatella furcifera	650378	A	1	1056	417
Cardinium of Bursaphelenchus fradulentus	1.91286e+06	B	1	19	248
Cardinium of Bursaphelenchus mucronatus	1.91286e+06	B	1	19	248
Cardinium of Cactodera rosae	1.91286e+06	B	1	331	497
Cardinium of Globodera ellingtonae	1.91286e+06	B	1	790	1128
Cardinium of Globodera rostochiensis	1.91286e+06	B	1	529	895
Cardinium of Heterodera glycines	247482	B	1	1132	743
Cardinium of Heterodera humuli	1.91286e+06	B	1	871	151
Cardinium of Heterodera sturhani	1.91286e+06	B	1	322	92
Cardinium of Meloidoderita whittoni	1912860.20	B	1	695	714
Cardinium of Rotylenchus zhongshanensis	1.91286e+06	B	1	521	1177, 782
Cardinium of Culicoides punctatus	2.3046e+06	C	1	351	809
Cardinium of Amplimerlinius macrurus	1.91286e+06	F	0
Cardinium of Ditylenchus weischeri	1.91286e+06	F	1	507	533
Cardinium of Pratylenchus penetrans	247482	F	0
Amoebophilus asiaticus 5a2	452472	out	0
Cyclobacterium marinum DSM 745	880070	out	1	1178	2327
Dyadobacter fermentans DSM 18053	471854	out	1	3308	3823
Marivirga tractuosa DSM 4126	643867	out	1	2912	830

## Sheet: LPS
Organism	seed_id	Taxonomy	LPS	LpxA	LpxB	LpxC	LpxD	LpxH	LpxK	LpxL
Cardinium of Bemisia tabaci	672795	A	1	415	328	416	417	458	194	865
Cardinium of Brevipalpus yothersi	2.69944e+06	A	1	921	403	920	792	38	806	409
Cardinium of Dermatophagoides farinae DF	1.91286e+06	A	1	95	164	94	93	611	1248	1034
Cardinium of Encarsia pergandiella	1.23163e+06	A	1	251	731	252	253	367	703	620
Cardinium of Oedothorax gibbosus	931101	A	1	254	157	255	258	325	72	1073
Cardinium of Sogatella furcifera	650378	A	1	1011	727	1010	1006	464	764	980
Cardinium of Bursaphelenchus fradulentus	1.91286e+06	B	1	520	294	519	518	236	484	436
Cardinium of Bursaphelenchus mucronatus	1.91286e+06	B	1	517	293	516	515	236	481	435
Cardinium of Cactodera rosae	1.91286e+06	B	1	676	821	675	816	379	754	104
Cardinium of Globodera ellingtonae	1.91286e+06	B	1	190	1171	191	207	1072	922	485
Cardinium of Globodera rostochiensis	1.91286e+06	B	1	126	1148, 974	125	799	554	281	317
Cardinium of Heterodera glycines	247482	B	1	725	208	724	392	701	151	978
Cardinium of Heterodera humuli	1.91286e+06	B	1	135	358	134	361, 788	109	1026	394
Cardinium of Heterodera sturhani	1.91286e+06	B	1	107	748	108	478, 750	130	986	954
Cardinium of Meloidoderita whittoni	1912860.20	B	1	465	879	466	273	648	12	849
Cardinium of Rotylenchus zhongshanensis	1.91286e+06	B	1	665	533	605	607	372	887	820
Cardinium of Culicoides punctatus	2.3046e+06	C	1	75	839	76	553	7	16	826
Cardinium of Amplimerlinius macrurus	1.91286e+06	F	1	579	315, 835	580	583	115	229	323
Cardinium of Ditylenchus weischeri	1.91286e+06	F	1	1145	104	1144	1275	213	1009	809
Cardinium of Pratylenchus penetrans	247482	F	1	496	1186	495	494	1108	727	868, 883
Amoebophilus asiaticus 5a2	452472	out	0.857143	321	858	322	323		491	553
Cyclobacterium marinum DSM 745	880070	out	1	1015	3057	1014	1013	3736	3406	2766
Dyadobacter fermentans DSM 18053	471854	out	1	3107	2642	3108	3109	3083	2438	3113, 5300, 892
Marivirga tractuosa DSM 4126	643867	out	1	3650	3589	3651	3652	2254	3698	2594

## Sheet: GPL
Organism	seed_id	Taxonomy	GPL	GpsA	PlsB	CdsA	PssA	Psd
Cardinium of Bemisia tabaci	672795	A	1	49	48	905	589	906
Cardinium of Brevipalpus yothersi	2.69944e+06	A	1	14	13	406	521	407
Cardinium of Dermatophagoides farinae DF	1.91286e+06	A	1	1110	1109	160	670	159
Cardinium of Encarsia pergandiella	1.23163e+06	A	1	59	60	353	380	354
Cardinium of Oedothorax gibbosus	931101	A	1	759	760	154	812	153
Cardinium of Sogatella furcifera	650378	A	1	39	38	723	391	721
Cardinium of Bursaphelenchus fradulentus	1.91286e+06	B	0.8		18	439	241	438
Cardinium of Bursaphelenchus mucronatus	1.91286e+06	B	0.8		18	438	241	437
Cardinium of Cactodera rosae	1.91286e+06	B	0.8		521	107	307	106
Cardinium of Globodera ellingtonae	1.91286e+06	B	0.8		642	32	299	31
Cardinium of Globodera rostochiensis	1.91286e+06	B	0.8		901	59	603	58
Cardinium of Heterodera glycines	247482	B	0.8		218	458	710	459
Cardinium of Heterodera humuli	1.91286e+06	B	1	682	352	643	121	642	GpsA tranferred from Ehrlichia spp.
Cardinium of Heterodera sturhani	1.91286e+06	B	0.8		741	432	120	431
Cardinium of Meloidoderita whittoni	1912860.20	B	0.8		559, 931	852	745	851
Cardinium of Rotylenchus zhongshanensis	1.91286e+06	B	0.8		757	210	734	208
Cardinium of Culicoides punctatus	2.3046e+06	C	1	609	608	413	574	414
Cardinium of Amplimerlinius macrurus	1.91286e+06	F	0.8		241	320	199	321
Cardinium of Ditylenchus weischeri	1.91286e+06	F	0.8		946	812	491	811
Cardinium of Pratylenchus penetrans	247482	F	1	1202, 839	788	872, 887	1268	871, 886	GpsA tranferred from Rickettsiella
Amoebophilus asiaticus 5a2	452472	out	0.8	317	316		104	898
Cyclobacterium marinum DSM 745	880070	out	1	2944	2943	1555	517	1556
Dyadobacter fermentans DSM 18053	471854	out	0.8	2955		3085	5205	3663
Marivirga tractuosa DSM 4126	643867	out	1	3877	3878	2862	1803	2865

## Sheet: FA
Organism	seed_id	Taxonomy	FA	FabZ	FabF	FabH	FabI	FabV	FabD	AccA	AvvD	BCCP	BC	ACP
Cardinium of Bemisia tabaci	672795	A	1	416	562	285		544	817	92	697	287	288	563
Cardinium of Brevipalpus yothersi	2.69944e+06	A	1	920	955	924		1032	236	124	1071	926	927	954
Cardinium of Dermatophagoides farinae DF	1.91286e+06	A	1	94	870	882		666	702	1180	1070	880	879	871
Cardinium of Encarsia pergandiella	1.23163e+06	A	1	252	434	425		276	238	85	14	427	428	433
Cardinium of Oedothorax gibbosus	931101	A	1	255	1000	1012		815	213	1036	532	1010	703	1001
Cardinium of Sogatella furcifera	650378	A	1	1010	556	547		422	570	655	157	549	550	555
Cardinium of Bursaphelenchus fradulentus	1.91286e+06	B	1	519	266	258		245	155	608	537	260	261	265
Cardinium of Bursaphelenchus mucronatus	1.91286e+06	B	1	516	264	256		245	155	604	534	258	259	263
Cardinium of Cactodera rosae	1.91286e+06	B	1	675	324	316		241	658	34	476	318	319	323
Cardinium of Globodera ellingtonae	1.91286e+06	B	1	191	321	329		303	1013, 886	538	1206	327	326	322
Cardinium of Globodera rostochiensis	1.91286e+06	B	1	125	734	742		608	1122, 889	372	12	740	739	735
Cardinium of Heterodera glycines	247482	B	1	724	635	643		706	749	66	103, 108	641	640	636
Cardinium of Heterodera humuli	1.91286e+06	B	1	134	57	65		117	157	950	986	63	62	58
Cardinium of Heterodera sturhani	1.91286e+06	B	1	108	179	171		123	86	585	622	173	174	178
Cardinium of Meloidoderita whittoni	1912860.20	B	1	466	528	520		338	124	771	199	522	523	527
Cardinium of Rotylenchus zhongshanensis	1.91286e+06	B	1	605, 666	927	354		730	572	265	440	933	932	928
Cardinium of Culicoides punctatus	2.3046e+06	C	1	76	321	578		216	698	621	106	580	581	322
Cardinium of Amplimerlinius macrurus	1.91286e+06	F	1	580	428	437		93	546	737	450, 498	435	434	429
Cardinium of Ditylenchus weischeri	1.91286e+06	F	1	1144	253	245		487	1268, 1391, 416	1253	770	247	248	252
Cardinium of Pratylenchus penetrans	247482	F	1	495	1157	1149		1301	780	578	625	1151	1152	1156
Amoebophilus asiaticus 5a2	452472	out	1	322	1384	129, 811	66		220	361	1660	813	814	1385
Cyclobacterium marinum DSM 745	880070	out	1	1014, 5296	581	1082, 2431, 4266, 803	2574		997	5005	3010	1084	1085	580
Dyadobacter fermentans DSM 18053	471854	out	1	3108	2048, 4034, 5955	4070, 4273, 5204, 620	3757		4088	3064, 5761	3064, 3589	4271	4270	2049, 4033, 5954
Marivirga tractuosa DSM 4126	643867	out	1	3651	1215	1758, 3307, 3754, 791	330		3355	197, 3265	1756, 3265	3309	3310	1216, 1914
							FabI and FabV are alternative enzymes

[truncated: 7 more sheets: Rep, GLC, PDH, TCA, Gcv, Pur, Pyr]
